# Supplementary material for: Performance of Leishmania PFR1 recombinant antigen in serological diagnosis of asymptomatic canine leishmaniosis by ELISA
Source: BMC Vet Res. 2017 Oct 23;13:304. doi: 10.1186/s12917-017-1224-z (PMC5654103; doi:10.1186/s12917-017-1224-z)
Supplement: Additional file 1: — Study data. (XLSX 140 kb) [file 12917_2017_1224_MOESM1_ESM.xlsx]

## Sheet: df3
recnum	dog_id	posic_orig	dilucion	id_granada	origen	f_extrac	sexo	edad_anos	edad_ano	edan_cat	edan_cat2	edad_meses	raza	raza1	raza2	raza3	raza4	peso_kg	peso_cat	local1	civ_rz	civ_pos	civ_pos2	ing_dor	ing_pos	ingenasa	ing_pos2	repet_ing	repet_civ	civing_pos	civing_pos2	snap_pos	PCR_S	CT_S	PCR_C	CT_C	PCR_H	CT_H	PCR_B	CT_B	PCR_G	CT_G	PCR_P	CT_P	PCR_TEJ	NUPCR_TEJ	NUPCR_T_POS	PCR_T_POS	TEJ_AGREE
NA	A48630	171	1/200	A48630	bristol	NA	macho	0.325858	0.25	NA	NA	NA	DOGUE DE BORDEAUX	NA	NA	NA	NA	NA	NA	NA	NA	NA	NA	NA	NA	NA	NA	NA	NA	NA	NA	NA	NA	NA	NA	NA	NA	NA	NA	NA	NA	NA	NA	NA	NA	NA	NA	NA	NA
NA	A48630	170	1/100	A48630	bristol	NA	macho	0.325858	0.25	NA	NA	NA	DOGUE DE BORDEAUX	NA	NA	NA	NA	NA	NA	NA	NA	NA	NA	NA	NA	NA	NA	NA	NA	NA	NA	NA	NA	NA	NA	NA	NA	NA	NA	NA	NA	NA	NA	NA	NA	NA	NA	NA	NA
NA	A48574	133	1/200	A48574	bristol	NA	macho	0.5	1	NA	NA	NA	MINIATURE SCHNAUZER	NA	NA	NA	NA	NA	NA	NA	NA	NA	NA	NA	NA	NA	NA	NA	NA	NA	NA	NA	NA	NA	NA	NA	NA	NA	NA	NA	NA	NA	NA	NA	NA	NA	NA	NA	NA
NA	A48574	132	1/100	A48574	bristol	NA	macho	0.5	1	NA	NA	NA	MINIATURE SCHNAUZER	NA	NA	NA	NA	NA	NA	NA	NA	NA	NA	NA	NA	NA	NA	NA	NA	NA	NA	NA	NA	NA	NA	NA	NA	NA	NA	NA	NA	NA	NA	NA	NA	NA	NA	NA	NA
NA	A48274	155	1/200	A48274	bristol	NA	hembra	0.583333	1	NA	NA	NA	CROSSBRED	NA	NA	NA	NA	NA	NA	NA	NA	NA	NA	NA	NA	NA	NA	NA	NA	NA	NA	NA	NA	NA	NA	NA	NA	NA	NA	NA	NA	NA	NA	NA	NA	NA	NA	NA	NA
NA	A48274	154	1/100	A48274	bristol	NA	hembra	0.583333	1	NA	NA	NA	CROSSBRED	NA	NA	NA	NA	NA	NA	NA	NA	NA	NA	NA	NA	NA	NA	NA	NA	NA	NA	NA	NA	NA	NA	NA	NA	NA	NA	NA	NA	NA	NA	NA	NA	NA	NA	NA	NA
NA	A48275	143	1/200	A48275	bristol	NA	macho	1	1	NA	NA	NA	MASTIFF	NA	NA	NA	NA	NA	NA	NA	NA	NA	NA	NA	NA	NA	NA	NA	NA	NA	NA	NA	NA	NA	NA	NA	NA	NA	NA	NA	NA	NA	NA	NA	NA	NA	NA	NA	NA
NA	A48275	142	1/100	A48275	bristol	NA	macho	1	1	NA	NA	NA	MASTIFF	NA	NA	NA	NA	NA	NA	NA	NA	NA	NA	NA	NA	NA	NA	NA	NA	NA	NA	NA	NA	NA	NA	NA	NA	NA	NA	NA	NA	NA	NA	NA	NA	NA	NA	NA	NA
NA	A48566	115	1/200	A48566	bristol	NA	macho	2	2	NA	NA	NA	SCHNAUZER	NA	NA	NA	NA	NA	NA	NA	NA	NA	NA	NA	NA	NA	NA	NA	NA	NA	NA	NA	NA	NA	NA	NA	NA	NA	NA	NA	NA	NA	NA	NA	NA	NA	NA	NA	NA
NA	A48566	114	1/100	A48566	bristol	NA	macho	2	2	NA	NA	NA	SCHNAUZER	NA	NA	NA	NA	NA	NA	NA	NA	NA	NA	NA	NA	NA	NA	NA	NA	NA	NA	NA	NA	NA	NA	NA	NA	NA	NA	NA	NA	NA	NA	NA	NA	NA	NA	NA	NA
NA	A48240	137	1/200	A48240	bristol	NA	hembra	4	4	NA	NA	NA	YORKSHIRE TERRIER	NA	NA	NA	NA	NA	NA	NA	NA	NA	NA	NA	NA	NA	NA	NA	NA	NA	NA	NA	NA	NA	NA	NA	NA	NA	NA	NA	NA	NA	NA	NA	NA	NA	NA	NA	NA
NA	A48166	107	1/200	A48166	bristol	NA	hembra	4	4	NA	NA	NA	LABRADOR RETRIEVER	NA	NA	NA	NA	NA	NA	NA	NA	NA	NA	NA	NA	NA	NA	NA	NA	NA	NA	NA	NA	NA	NA	NA	NA	NA	NA	NA	NA	NA	NA	NA	NA	NA	NA	NA	NA
NA	A48240	136	1/100	A48240	bristol	NA	hembra	4	4	NA	NA	NA	YORKSHIRE TERRIER	NA	NA	NA	NA	NA	NA	NA	NA	NA	NA	NA	NA	NA	NA	NA	NA	NA	NA	NA	NA	NA	NA	NA	NA	NA	NA	NA	NA	NA	NA	NA	NA	NA	NA	NA	NA
NA	A48412	165	1/200	A48412	bristol	NA	macho	4	4	NA	NA	NA	NA	NA	NA	NA	NA	NA	NA	NA	NA	NA	NA	NA	NA	NA	NA	NA	NA	NA	NA	NA	NA	NA	NA	NA	NA	NA	NA	NA	NA	NA	NA	NA	NA	NA	NA	NA	NA
NA	A48382	145	1/200	A48382	bristol	NA	hembra	4	4	NA	NA	NA	LURCHER	NA	NA	NA	NA	NA	NA	NA	NA	NA	NA	NA	NA	NA	NA	NA	NA	NA	NA	NA	NA	NA	NA	NA	NA	NA	NA	NA	NA	NA	NA	NA	NA	NA	NA	NA	NA
NA	A48382	144	1/100	A48382	bristol	NA	hembra	4	4	NA	NA	NA	LURCHER	NA	NA	NA	NA	NA	NA	NA	NA	NA	NA	NA	NA	NA	NA	NA	NA	NA	NA	NA	NA	NA	NA	NA	NA	NA	NA	NA	NA	NA	NA	NA	NA	NA	NA	NA	NA
NA	A48412	164	1/100	A48412	bristol	NA	macho	4	4	NA	NA	NA	NA	NA	NA	NA	NA	NA	NA	NA	NA	NA	NA	NA	NA	NA	NA	NA	NA	NA	NA	NA	NA	NA	NA	NA	NA	NA	NA	NA	NA	NA	NA	NA	NA	NA	NA	NA	NA
NA	A48166	106	1/100	A48166	bristol	NA	hembra	4	4	NA	NA	NA	LABRADOR RETRIEVER	NA	NA	NA	NA	NA	NA	NA	NA	NA	NA	NA	NA	NA	NA	NA	NA	NA	NA	NA	NA	NA	NA	NA	NA	NA	NA	NA	NA	NA	NA	NA	NA	NA	NA	NA	NA
NA	A48465	139	1/200	A48465	bristol	NA	macho	4	4	NA	NA	NA	GREAT DANE	NA	NA	NA	NA	NA	NA	NA	NA	NA	NA	NA	NA	NA	NA	NA	NA	NA	NA	NA	NA	NA	NA	NA	NA	NA	NA	NA	NA	NA	NA	NA	NA	NA	NA	NA	NA
NA	A48465	138	1/100	A48465	bristol	NA	macho	4	4	NA	NA	NA	GREAT DANE	NA	NA	NA	NA	NA	NA	NA	NA	NA	NA	NA	NA	NA	NA	NA	NA	NA	NA	NA	NA	NA	NA	NA	NA	NA	NA	NA	NA	NA	NA	NA	NA	NA	NA	NA	NA
NA	A48594	169	1/200	A48594	bristol	NA	hembra	4	4	NA	NA	NA	HAMILTONSTOVARE	NA	NA	NA	NA	NA	NA	NA	NA	NA	NA	NA	NA	NA	NA	NA	NA	NA	NA	NA	NA	NA	NA	NA	NA	NA	NA	NA	NA	NA	NA	NA	NA	NA	NA	NA	NA
NA	A48594	168	1/100	A48594	bristol	NA	hembra	4	4	NA	NA	NA	HAMILTONSTOVARE	NA	NA	NA	NA	NA	NA	NA	NA	NA	NA	NA	NA	NA	NA	NA	NA	NA	NA	NA	NA	NA	NA	NA	NA	NA	NA	NA	NA	NA	NA	NA	NA	NA	NA	NA	NA
NA	A48604	117	1/200	A48604	bristol	NA	hembra	5	5	NA	NA	NA	NA	NA	NA	NA	NA	NA	NA	NA	NA	NA	NA	NA	NA	NA	NA	NA	NA	NA	NA	NA	NA	NA	NA	NA	NA	NA	NA	NA	NA	NA	NA	NA	NA	NA	NA	NA	NA
NA	A48604	116	1/100	A48604	bristol	NA	hembra	5	5	NA	NA	NA	NA	NA	NA	NA	NA	NA	NA	NA	NA	NA	NA	NA	NA	NA	NA	NA	NA	NA	NA	NA	NA	NA	NA	NA	NA	NA	NA	NA	NA	NA	NA	NA	NA	NA	NA	NA	NA
NA	A48336	127	1/200	A48336	bristol	NA	hembra	5	5	NA	NA	NA	BORDER COLLIE	NA	NA	NA	NA	NA	NA	NA	NA	NA	NA	NA	NA	NA	NA	NA	NA	NA	NA	NA	NA	NA	NA	NA	NA	NA	NA	NA	NA	NA	NA	NA	NA	NA	NA	NA	NA
NA	A48336	126	1/100	A48336	bristol	NA	hembra	5	5	NA	NA	NA	BORDER COLLIE	NA	NA	NA	NA	NA	NA	NA	NA	NA	NA	NA	NA	NA	NA	NA	NA	NA	NA	NA	NA	NA	NA	NA	NA	NA	NA	NA	NA	NA	NA	NA	NA	NA	NA	NA	NA
NA	A48408	111	1/200	A48408	bristol	NA	hembra	6	6	NA	NA	NA	JACK RUSSELL TERRIER	NA	NA	NA	NA	NA	NA	NA	NA	NA	NA	NA	NA	NA	NA	NA	NA	NA	NA	NA	NA	NA	NA	NA	NA	NA	NA	NA	NA	NA	NA	NA	NA	NA	NA	NA	NA
NA	A48580	151	1/200	A48580	bristol	NA	hembra	6	6	NA	NA	NA	CROSSBRED	NA	NA	NA	NA	NA	NA	NA	NA	NA	NA	NA	NA	NA	NA	NA	NA	NA	NA	NA	NA	NA	NA	NA	NA	NA	NA	NA	NA	NA	NA	NA	NA	NA	NA	NA	NA
NA	A48408	110	1/100	A48408	bristol	NA	hembra	6	6	NA	NA	NA	JACK RUSSELL TERRIER	NA	NA	NA	NA	NA	NA	NA	NA	NA	NA	NA	NA	NA	NA	NA	NA	NA	NA	NA	NA	NA	NA	NA	NA	NA	NA	NA	NA	NA	NA	NA	NA	NA	NA	NA	NA
NA	A48580	150	1/100	A48580	bristol	NA	hembra	6	6	NA	NA	NA	CROSSBRED	NA	NA	NA	NA	NA	NA	NA	NA	NA	NA	NA	NA	NA	NA	NA	NA	NA	NA	NA	NA	NA	NA	NA	NA	NA	NA	NA	NA	NA	NA	NA	NA	NA	NA	NA	NA
NA	A48284	109	1/200	A48284	bristol	NA	macho	7	7	NA	NA	NA	MASTIFF	NA	NA	NA	NA	NA	NA	NA	NA	NA	NA	NA	NA	NA	NA	NA	NA	NA	NA	NA	NA	NA	NA	NA	NA	NA	NA	NA	NA	NA	NA	NA	NA	NA	NA	NA	NA
NA	A48280	161	1/200	A48280	bristol	NA	hembra	7	7	NA	NA	NA	POODLE	NA	NA	NA	NA	NA	NA	NA	NA	NA	NA	NA	NA	NA	NA	NA	NA	NA	NA	NA	NA	NA	NA	NA	NA	NA	NA	NA	NA	NA	NA	NA	NA	NA	NA	NA	NA
NA	A48284	108	1/100	A48284	bristol	NA	macho	7	7	NA	NA	NA	MASTIFF	NA	NA	NA	NA	NA	NA	NA	NA	NA	NA	NA	NA	NA	NA	NA	NA	NA	NA	NA	NA	NA	NA	NA	NA	NA	NA	NA	NA	NA	NA	NA	NA	NA	NA	NA	NA
NA	A48263	125	1/200	A48263	bristol	NA	hembra	7	7	NA	NA	NA	BOXER	NA	NA	NA	NA	NA	NA	NA	NA	NA	NA	NA	NA	NA	NA	NA	NA	NA	NA	NA	NA	NA	NA	NA	NA	NA	NA	NA	NA	NA	NA	NA	NA	NA	NA	NA	NA
NA	A48280	160	1/100	A48280	bristol	NA	hembra	7	7	NA	NA	NA	POODLE	NA	NA	NA	NA	NA	NA	NA	NA	NA	NA	NA	NA	NA	NA	NA	NA	NA	NA	NA	NA	NA	NA	NA	NA	NA	NA	NA	NA	NA	NA	NA	NA	NA	NA	NA	NA
NA	A48263	124	1/100	A48263	bristol	NA	hembra	7	7	NA	NA	NA	BOXER	NA	NA	NA	NA	NA	NA	NA	NA	NA	NA	NA	NA	NA	NA	NA	NA	NA	NA	NA	NA	NA	NA	NA	NA	NA	NA	NA	NA	NA	NA	NA	NA	NA	NA	NA	NA
NA	A48209	119	1/200	A48209	bristol	NA	hembra	8	8	NA	NA	NA	SPRINGER SPANIEL	NA	NA	NA	NA	NA	NA	NA	NA	NA	NA	NA	NA	NA	NA	NA	NA	NA	NA	NA	NA	NA	NA	NA	NA	NA	NA	NA	NA	NA	NA	NA	NA	NA	NA	NA	NA
NA	A48139	159	1/200	A48139	bristol	NA	macho	8	8	NA	NA	NA	LABRADOR RETRIEVER	NA	NA	NA	NA	NA	NA	NA	NA	NA	NA	NA	NA	NA	NA	NA	NA	NA	NA	NA	NA	NA	NA	NA	NA	NA	NA	NA	NA	NA	NA	NA	NA	NA	NA	NA	NA
NA	A48209	118	1/100	A48209	bristol	NA	hembra	8	8	NA	NA	NA	SPRINGER SPANIEL	NA	NA	NA	NA	NA	NA	NA	NA	NA	NA	NA	NA	NA	NA	NA	NA	NA	NA	NA	NA	NA	NA	NA	NA	NA	NA	NA	NA	NA	NA	NA	NA	NA	NA	NA	NA
NA	A48544	167	1/200	A48544	bristol	NA	hembra	8	8	NA	NA	NA	YORKSHIRE TERRIER	NA	NA	NA	NA	NA	NA	NA	NA	NA	NA	NA	NA	NA	NA	NA	NA	NA	NA	NA	NA	NA	NA	NA	NA	NA	NA	NA	NA	NA	NA	NA	NA	NA	NA	NA	NA
NA	A48385	163	1/200	A48385	bristol	NA	macho	8	8	NA	NA	NA	GERMAN SHEPHERD	NA	NA	NA	NA	NA	NA	NA	NA	NA	NA	NA	NA	NA	NA	NA	NA	NA	NA	NA	NA	NA	NA	NA	NA	NA	NA	NA	NA	NA	NA	NA	NA	NA	NA	NA	NA
NA	A48437	121	1/200	A48437	bristol	NA	macho	8	8	NA	NA	NA	HUNGARIAN VIZSLA	NA	NA	NA	NA	NA	NA	NA	NA	NA	NA	NA	NA	NA	NA	NA	NA	NA	NA	NA	NA	NA	NA	NA	NA	NA	NA	NA	NA	NA	NA	NA	NA	NA	NA	NA	NA
NA	A48102	123	1/200	A48102	bristol	NA	hembra	8	8	NA	NA	NA	COCKER SPANIEL	NA	NA	NA	NA	NA	NA	NA	NA	NA	NA	NA	NA	NA	NA	NA	NA	NA	NA	NA	NA	NA	NA	NA	NA	NA	NA	NA	NA	NA	NA	NA	NA	NA	NA	NA	NA
NA	A48139	158	1/100	A48139	bristol	NA	macho	8	8	NA	NA	NA	LABRADOR RETRIEVER	NA	NA	NA	NA	NA	NA	NA	NA	NA	NA	NA	NA	NA	NA	NA	NA	NA	NA	NA	NA	NA	NA	NA	NA	NA	NA	NA	NA	NA	NA	NA	NA	NA	NA	NA	NA
NA	A48385	162	1/100	A48385	bristol	NA	macho	8	8	NA	NA	NA	GERMAN SHEPHERD	NA	NA	NA	NA	NA	NA	NA	NA	NA	NA	NA	NA	NA	NA	NA	NA	NA	NA	NA	NA	NA	NA	NA	NA	NA	NA	NA	NA	NA	NA	NA	NA	NA	NA	NA	NA
NA	A48102	122	1/100	A48102	bristol	NA	hembra	8	8	NA	NA	NA	COCKER SPANIEL	NA	NA	NA	NA	NA	NA	NA	NA	NA	NA	NA	NA	NA	NA	NA	NA	NA	NA	NA	NA	NA	NA	NA	NA	NA	NA	NA	NA	NA	NA	NA	NA	NA	NA	NA	NA
NA	A48544	166	1/100	A48544	bristol	NA	hembra	8	8	NA	NA	NA	YORKSHIRE TERRIER	NA	NA	NA	NA	NA	NA	NA	NA	NA	NA	NA	NA	NA	NA	NA	NA	NA	NA	NA	NA	NA	NA	NA	NA	NA	NA	NA	NA	NA	NA	NA	NA	NA	NA	NA	NA
NA	A48437	120	1/100	A48437	bristol	NA	macho	8	8	NA	NA	NA	HUNGARIAN VIZSLA	NA	NA	NA	NA	NA	NA	NA	NA	NA	NA	NA	NA	NA	NA	NA	NA	NA	NA	NA	NA	NA	NA	NA	NA	NA	NA	NA	NA	NA	NA	NA	NA	NA	NA	NA	NA
NA	A48478	157	1/200	A48478	bristol	NA	macho	8	8	NA	NA	NA	GERMAN SHEPHERD	NA	NA	NA	NA	NA	NA	NA	NA	NA	NA	NA	NA	NA	NA	NA	NA	NA	NA	NA	NA	NA	NA	NA	NA	NA	NA	NA	NA	NA	NA	NA	NA	NA	NA	NA	NA
NA	A48478	156	1/100	A48478	bristol	NA	macho	8	8	NA	NA	NA	GERMAN SHEPHERD	NA	NA	NA	NA	NA	NA	NA	NA	NA	NA	NA	NA	NA	NA	NA	NA	NA	NA	NA	NA	NA	NA	NA	NA	NA	NA	NA	NA	NA	NA	NA	NA	NA	NA	NA	NA
NA	A48411	147	1/200	A48411	bristol	NA	hembra	9	9	NA	NA	NA	LABRADOR RETRIEVER	NA	NA	NA	NA	NA	NA	NA	NA	NA	NA	NA	NA	NA	NA	NA	NA	NA	NA	NA	NA	NA	NA	NA	NA	NA	NA	NA	NA	NA	NA	NA	NA	NA	NA	NA	NA
NA	A48411	146	1/100	A48411	bristol	NA	hembra	9	9	NA	NA	NA	LABRADOR RETRIEVER	NA	NA	NA	NA	NA	NA	NA	NA	NA	NA	NA	NA	NA	NA	NA	NA	NA	NA	NA	NA	NA	NA	NA	NA	NA	NA	NA	NA	NA	NA	NA	NA	NA	NA	NA	NA
NA	A48126	141	1/200	A48126	bristol	NA	hembra	10	10	NA	NA	NA	DACHSHUND	NA	NA	NA	NA	NA	NA	NA	NA	NA	NA	NA	NA	NA	NA	NA	NA	NA	NA	NA	NA	NA	NA	NA	NA	NA	NA	NA	NA	NA	NA	NA	NA	NA	NA	NA	NA
NA	A48410	129	1/200	A48410_1	bristol	NA	hembra	10	10	NA	NA	NA	BICHON FRISE	NA	NA	NA	NA	NA	NA	NA	NA	NA	NA	NA	NA	NA	NA	NA	NA	NA	NA	NA	NA	NA	NA	NA	NA	NA	NA	NA	NA	NA	NA	NA	NA	NA	NA	NA	NA
NA	A48479	105	1/200	A48479	bristol	NA	macho	10	10	NA	NA	NA	SCHNAUZER	NA	NA	NA	NA	NA	NA	NA	NA	NA	NA	NA	NA	NA	NA	NA	NA	NA	NA	NA	NA	NA	NA	NA	NA	NA	NA	NA	NA	NA	NA	NA	NA	NA	NA	NA	NA
NA	A48126	140	1/100	A48126	bristol	NA	hembra	10	10	NA	NA	NA	DACHSHUND	NA	NA	NA	NA	NA	NA	NA	NA	NA	NA	NA	NA	NA	NA	NA	NA	NA	NA	NA	NA	NA	NA	NA	NA	NA	NA	NA	NA	NA	NA	NA	NA	NA	NA	NA	NA
NA	A48479	104	1/100	A48479	bristol	NA	macho	10	10	NA	NA	NA	SCHNAUZER	NA	NA	NA	NA	NA	NA	NA	NA	NA	NA	NA	NA	NA	NA	NA	NA	NA	NA	NA	NA	NA	NA	NA	NA	NA	NA	NA	NA	NA	NA	NA	NA	NA	NA	NA	NA
NA	A48410	128	1/100	A48410_1	bristol	NA	hembra	10	10	NA	NA	NA	BICHON FRISE	NA	NA	NA	NA	NA	NA	NA	NA	NA	NA	NA	NA	NA	NA	NA	NA	NA	NA	NA	NA	NA	NA	NA	NA	NA	NA	NA	NA	NA	NA	NA	NA	NA	NA	NA	NA
NA	A48543	149	1/200	A48543	bristol	NA	macho	10	10	NA	NA	NA	CROSSBRED	NA	NA	NA	NA	NA	NA	NA	NA	NA	NA	NA	NA	NA	NA	NA	NA	NA	NA	NA	NA	NA	NA	NA	NA	NA	NA	NA	NA	NA	NA	NA	NA	NA	NA	NA	NA
NA	A48543	148	1/100	A48543	bristol	NA	macho	10	10	NA	NA	NA	CROSSBRED	NA	NA	NA	NA	NA	NA	NA	NA	NA	NA	NA	NA	NA	NA	NA	NA	NA	NA	NA	NA	NA	NA	NA	NA	NA	NA	NA	NA	NA	NA	NA	NA	NA	NA	NA	NA
NA	A48617	153	1/200	A48617	bristol	NA	hembra	12	12	NA	NA	NA	LABRADOR RETRIEVER	NA	NA	NA	NA	NA	NA	NA	NA	NA	NA	NA	NA	NA	NA	NA	NA	NA	NA	NA	NA	NA	NA	NA	NA	NA	NA	NA	NA	NA	NA	NA	NA	NA	NA	NA	NA
NA	A48415	113	1/200	A48415	bristol	NA	hembra	12	12	NA	NA	NA	CROSSBRED	NA	NA	NA	NA	NA	NA	NA	NA	NA	NA	NA	NA	NA	NA	NA	NA	NA	NA	NA	NA	NA	NA	NA	NA	NA	NA	NA	NA	NA	NA	NA	NA	NA	NA	NA	NA
NA	A48617	152	1/100	A48617	bristol	NA	hembra	12	12	NA	NA	NA	LABRADOR RETRIEVER	NA	NA	NA	NA	NA	NA	NA	NA	NA	NA	NA	NA	NA	NA	NA	NA	NA	NA	NA	NA	NA	NA	NA	NA	NA	NA	NA	NA	NA	NA	NA	NA	NA	NA	NA	NA
NA	A48415	112	1/100	A48415	bristol	NA	hembra	12	12	NA	NA	NA	CROSSBRED	NA	NA	NA	NA	NA	NA	NA	NA	NA	NA	NA	NA	NA	NA	NA	NA	NA	NA	NA	NA	NA	NA	NA	NA	NA	NA	NA	NA	NA	NA	NA	NA	NA	NA	NA	NA
NA	A48605	135	1/200	A48605	bristol	NA	macho	12	12	NA	NA	NA	GERMAN SHEPHERD	NA	NA	NA	NA	NA	NA	NA	NA	NA	NA	NA	NA	NA	NA	NA	NA	NA	NA	NA	NA	NA	NA	NA	NA	NA	NA	NA	NA	NA	NA	NA	NA	NA	NA	NA	NA
NA	A48605	134	1/100	A48605	bristol	NA	macho	12	12	NA	NA	NA	GERMAN SHEPHERD	NA	NA	NA	NA	NA	NA	NA	NA	NA	NA	NA	NA	NA	NA	NA	NA	NA	NA	NA	NA	NA	NA	NA	NA	NA	NA	NA	NA	NA	NA	NA	NA	NA	NA	NA	NA
NA	A48455	131	1/200	A48455	bristol	NA	hembra	13	13	NA	NA	NA	CROSSBRED	NA	NA	NA	NA	NA	NA	NA	NA	NA	NA	NA	NA	NA	NA	NA	NA	NA	NA	NA	NA	NA	NA	NA	NA	NA	NA	NA	NA	NA	NA	NA	NA	NA	NA	NA	NA
NA	A48282	103	1/200	A48282	bristol	NA	hembra	13	13	NA	NA	NA	STAFFORDSHIRE BULL TERRIER	NA	NA	NA	NA	NA	NA	NA	NA	NA	NA	NA	NA	NA	NA	NA	NA	NA	NA	NA	NA	NA	NA	NA	NA	NA	NA	NA	NA	NA	NA	NA	NA	NA	NA	NA	NA
NA	A48282	102	1/100	A48282	bristol	NA	hembra	13	13	NA	NA	NA	STAFFORDSHIRE BULL TERRIER	NA	NA	NA	NA	NA	NA	NA	NA	NA	NA	NA	NA	NA	NA	NA	NA	NA	NA	NA	NA	NA	NA	NA	NA	NA	NA	NA	NA	NA	NA	NA	NA	NA	NA	NA	NA
NA	A48455	130	1/100	A48455	bristol	NA	hembra	13	13	NA	NA	NA	CROSSBRED	NA	NA	NA	NA	NA	NA	NA	NA	NA	NA	NA	NA	NA	NA	NA	NA	NA	NA	NA	NA	NA	NA	NA	NA	NA	NA	NA	NA	NA	NA	NA	NA	NA	NA	NA	NA
NA	A48165	101	1/200	A48165	bristol	NA	NA	NA	NA	NA	NA	NA	GERMAN SHORTHAIL POINTER	NA	NA	NA	NA	NA	NA	NA	NA	NA	NA	NA	NA	NA	NA	NA	NA	NA	NA	NA	NA	NA	NA	NA	NA	NA	NA	NA	NA	NA	NA	NA	NA	NA	NA	NA	NA
NA	A48165	100	1/100	A48165	bristol	NA	NA	NA	NA	NA	NA	NA	GERMAN SHORTHAIL POINTER	NA	NA	NA	NA	NA	NA	NA	NA	NA	NA	NA	NA	NA	NA	NA	NA	NA	NA	NA	NA	NA	NA	NA	NA	NA	NA	NA	NA	NA	NA	NA	NA	NA	NA	NA	NA
NA	863304	57	1/200	863304	escocia	NA	hembra	0.166667	0	NA	NA	NA	NA	NA	NA	NA	NA	NA	NA	NA	NA	NA	NA	NA	NA	NA	NA	NA	NA	NA	NA	NA	NA	NA	NA	NA	NA	NA	NA	NA	NA	NA	NA	NA	NA	NA	NA	NA	NA
NA	863304	56	1/100	863304	escocia	NA	hembra	0.166667	0.166667	NA	NA	NA	NA	NA	NA	NA	NA	NA	NA	NA	NA	NA	NA	NA	NA	NA	NA	NA	NA	NA	NA	NA	NA	NA	NA	NA	NA	NA	NA	NA	NA	NA	NA	NA	NA	NA	NA	NA	NA
NA	863193	89	1/200	863193	escocia	NA	macho	0.25	0.25	NA	NA	NA	NA	NA	NA	NA	NA	NA	NA	NA	NA	NA	NA	NA	NA	NA	NA	NA	NA	NA	NA	NA	NA	NA	NA	NA	NA	NA	NA	NA	NA	NA	NA	NA	NA	NA	NA	NA	NA
NA	863193	88	1/100	863193	escocia	NA	macho	0.25	0.25	NA	NA	NA	NA	NA	NA	NA	NA	NA	NA	NA	NA	NA	NA	NA	NA	NA	NA	NA	NA	NA	NA	NA	NA	NA	NA	NA	NA	NA	NA	NA	NA	NA	NA	NA	NA	NA	NA	NA	NA
NA	863386	33	1/200	863386	escocia	NA	macho	0.416667	0.25	NA	NA	NA	NA	NA	NA	NA	NA	NA	NA	NA	NA	NA	NA	NA	NA	NA	NA	NA	NA	NA	NA	NA	NA	NA	NA	NA	NA	NA	NA	NA	NA	NA	NA	NA	NA	NA	NA	NA	NA
NA	863354	8	1/200	863354	escocia	NA	hembra	0.416667	0.25	NA	NA	NA	NA	NA	NA	NA	NA	NA	NA	NA	NA	NA	NA	NA	NA	NA	NA	NA	NA	NA	NA	NA	NA	NA	NA	NA	NA	NA	NA	NA	NA	NA	NA	NA	NA	NA	NA	NA	NA
NA	863386	32	1/100	863386	escocia	NA	macho	0.416667	0.25	NA	NA	NA	NA	NA	NA	NA	NA	NA	NA	NA	NA	NA	NA	NA	NA	NA	NA	NA	NA	NA	NA	NA	NA	NA	NA	NA	NA	NA	NA	NA	NA	NA	NA	NA	NA	NA	NA	NA	NA
NA	863354	7	1/100	863354	escocia	NA	hembra	0.416667	0.25	NA	NA	NA	NA	NA	NA	NA	NA	NA	NA	NA	NA	NA	NA	NA	NA	NA	NA	NA	NA	NA	NA	NA	NA	NA	NA	NA	NA	NA	NA	NA	NA	NA	NA	NA	NA	NA	NA	NA	NA
NA	862947	16	1/200	862947	escocia	NA	hembra	0.666667	0.666667	NA	NA	NA	NA	NA	NA	NA	NA	NA	NA	NA	NA	NA	NA	NA	NA	NA	NA	NA	NA	NA	NA	NA	NA	NA	NA	NA	NA	NA	NA	NA	NA	NA	NA	NA	NA	NA	NA	NA	NA
NA	862947	15	1/100	862947	escocia	NA	hembra	0.666667	0.666667	NA	NA	NA	NA	NA	NA	NA	NA	NA	NA	NA	NA	NA	NA	NA	NA	NA	NA	NA	NA	NA	NA	NA	NA	NA	NA	NA	NA	NA	NA	NA	NA	NA	NA	NA	NA	NA	NA	NA	NA
NA	863030	2	1/200	863030	escocia	NA	macho	0.833333	0.833333	NA	NA	NA	NA	NA	NA	NA	NA	NA	NA	NA	NA	NA	NA	NA	NA	NA	NA	NA	NA	NA	NA	NA	NA	NA	NA	NA	NA	NA	NA	NA	NA	NA	NA	NA	NA	NA	NA	NA	NA
NA	863030	1	1/100	863030	escocia	NA	macho	0.833333	0.833333	NA	NA	NA	NA	NA	NA	NA	NA	NA	NA	NA	NA	NA	NA	NA	NA	NA	NA	NA	NA	NA	NA	NA	NA	NA	NA	NA	NA	NA	NA	NA	NA	NA	NA	NA	NA	NA	NA	NA	NA
NA	863358	83	1/200	863358	escocia	NA	macho	1	1	NA	NA	NA	NA	NA	NA	NA	NA	NA	NA	NA	NA	NA	NA	NA	NA	NA	NA	NA	NA	NA	NA	NA	NA	NA	NA	NA	NA	NA	NA	NA	NA	NA	NA	NA	NA	NA	NA	NA	NA
NA	863329	41	1/200	863329	escocia	NA	hembra	1	1	NA	NA	NA	NA	NA	NA	NA	NA	NA	NA	NA	NA	NA	NA	NA	NA	NA	NA	NA	NA	NA	NA	NA	NA	NA	NA	NA	NA	NA	NA	NA	NA	NA	NA	NA	NA	NA	NA	NA	NA
NA	863329	40	1/100	863329	escocia	NA	hembra	1	1	NA	NA	NA	NA	NA	NA	NA	NA	NA	NA	NA	NA	NA	NA	NA	NA	NA	NA	NA	NA	NA	NA	NA	NA	NA	NA	NA	NA	NA	NA	NA	NA	NA	NA	NA	NA	NA	NA	NA	NA
NA	863358	82	1/100	863358	escocia	NA	macho	1	1	NA	NA	NA	NA	NA	NA	NA	NA	NA	NA	NA	NA	NA	NA	NA	NA	NA	NA	NA	NA	NA	NA	NA	NA	NA	NA	NA	NA	NA	NA	NA	NA	NA	NA	NA	NA	NA	NA	NA	NA
NA	863303	31	1/200	863303	escocia	NA	macho	2	2	NA	NA	NA	NA	NA	NA	NA	NA	NA	NA	NA	NA	NA	NA	NA	NA	NA	NA	NA	NA	NA	NA	NA	NA	NA	NA	NA	NA	NA	NA	NA	NA	NA	NA	NA	NA	NA	NA	NA	NA
NA	863303	30	1/100	863303	escocia	NA	macho	2	2	NA	NA	NA	NA	NA	NA	NA	NA	NA	NA	NA	NA	NA	NA	NA	NA	NA	NA	NA	NA	NA	NA	NA	NA	NA	NA	NA	NA	NA	NA	NA	NA	NA	NA	NA	NA	NA	NA	NA	NA
NA	863272	6	1/200	863272	escocia	NA	macho	3	3	NA	NA	NA	NA	NA	NA	NA	NA	NA	NA	NA	NA	NA	NA	NA	NA	NA	NA	NA	NA	NA	NA	NA	NA	NA	NA	NA	NA	NA	NA	NA	NA	NA	NA	NA	NA	NA	NA	NA	NA
NA	863272	5	1/100	863272	escocia	NA	macho	3	3	NA	NA	NA	NA	NA	NA	NA	NA	NA	NA	NA	NA	NA	NA	NA	NA	NA	NA	NA	NA	NA	NA	NA	NA	NA	NA	NA	NA	NA	NA	NA	NA	NA	NA	NA	NA	NA	NA	NA	NA
NA	863384	67	1/200	863384	escocia	NA	hembra	3	3	NA	NA	NA	NA	NA	NA	NA	NA	NA	NA	NA	NA	NA	NA	NA	NA	NA	NA	NA	NA	NA	NA	NA	NA	NA	NA	NA	NA	NA	NA	NA	NA	NA	NA	NA	NA	NA	NA	NA	NA
NA	863384	66	1/100	863384	escocia	NA	hembra	3	3	NA	NA	NA	NA	NA	NA	NA	NA	NA	NA	NA	NA	NA	NA	NA	NA	NA	NA	NA	NA	NA	NA	NA	NA	NA	NA	NA	NA	NA	NA	NA	NA	NA	NA	NA	NA	NA	NA	NA	NA
NA	863165	29	1/200	863165	escocia	NA	hembra	4	4	NA	NA	NA	NA	NA	NA	NA	NA	NA	NA	NA	NA	NA	NA	NA	NA	NA	NA	NA	NA	NA	NA	NA	NA	NA	NA	NA	NA	NA	NA	NA	NA	NA	NA	NA	NA	NA	NA	NA	NA
NA	863165	29	1/100	863165	escocia	NA	hembra	4	4	NA	NA	NA	NA	NA	NA	NA	NA	NA	NA	NA	NA	NA	NA	NA	NA	NA	NA	NA	NA	NA	NA	NA	NA	NA	NA	NA	NA	NA	NA	NA	NA	NA	NA	NA	NA	NA	NA	NA	NA
NA	863385	10	1/200	863385	escocia	NA	macho	4	4	NA	NA	NA	NA	NA	NA	NA	NA	NA	NA	NA	NA	NA	NA	NA	NA	NA	NA	NA	NA	NA	NA	NA	NA	NA	NA	NA	NA	NA	NA	NA	NA	NA	NA	NA	NA	NA	NA	NA	NA
NA	863385	9	1/100	863385	escocia	NA	macho	4	4	NA	NA	NA	NA	NA	NA	NA	NA	NA	NA	NA	NA	NA	NA	NA	NA	NA	NA	NA	NA	NA	NA	NA	NA	NA	NA	NA	NA	NA	NA	NA	NA	NA	NA	NA	NA	NA	NA	NA	NA
NA	863347	18	1/200	863347	escocia	NA	hembra	5	5	NA	NA	NA	NA	NA	NA	NA	NA	NA	NA	NA	NA	NA	NA	NA	NA	NA	NA	NA	NA	NA	NA	NA	NA	NA	NA	NA	NA	NA	NA	NA	NA	NA	NA	NA	NA	NA	NA	NA	NA
NA	863347	17	1/100	863347	escocia	NA	hembra	5	5	NA	NA	NA	NA	NA	NA	NA	NA	NA	NA	NA	NA	NA	NA	NA	NA	NA	NA	NA	NA	NA	NA	NA	NA	NA	NA	NA	NA	NA	NA	NA	NA	NA	NA	NA	NA	NA	NA	NA	NA
NA	863157	4	1/200	863157	escocia	NA	hembra	5	5	NA	NA	NA	NA	NA	NA	NA	NA	NA	NA	NA	NA	NA	NA	NA	NA	NA	NA	NA	NA	NA	NA	NA	NA	NA	NA	NA	NA	NA	NA	NA	NA	NA	NA	NA	NA	NA	NA	NA	NA
NA	863301	35	1/200	863301	escocia	NA	macho	5	5	NA	NA	NA	NA	NA	NA	NA	NA	NA	NA	NA	NA	NA	NA	NA	NA	NA	NA	NA	NA	NA	NA	NA	NA	NA	NA	NA	NA	NA	NA	NA	NA	NA	NA	NA	NA	NA	NA	NA	NA
NA	862931	91	1/200	862931	escocia	NA	macho	5	5	NA	NA	NA	NA	NA	NA	NA	NA	NA	NA	NA	NA	NA	NA	NA	NA	NA	NA	NA	NA	NA	NA	NA	NA	NA	NA	NA	NA	NA	NA	NA	NA	NA	NA	NA	NA	NA	NA	NA	NA
NA	862931	90	1/100	862931	escocia	NA	macho	5	5	NA	NA	NA	NA	NA	NA	NA	NA	NA	NA	NA	NA	NA	NA	NA	NA	NA	NA	NA	NA	NA	NA	NA	NA	NA	NA	NA	NA	NA	NA	NA	NA	NA	NA	NA	NA	NA	NA	NA	NA
NA	863157	3	1/100	863157	escocia	NA	hembra	5	5	NA	NA	NA	NA	NA	NA	NA	NA	NA	NA	NA	NA	NA	NA	NA	NA	NA	NA	NA	NA	NA	NA	NA	NA	NA	NA	NA	NA	NA	NA	NA	NA	NA	NA	NA	NA	NA	NA	NA	NA
NA	863301	34	1/100	863301	escocia	NA	macho	5	5	NA	NA	NA	NA	NA	NA	NA	NA	NA	NA	NA	NA	NA	NA	NA	NA	NA	NA	NA	NA	NA	NA	NA	NA	NA	NA	NA	NA	NA	NA	NA	NA	NA	NA	NA	NA	NA	NA	NA	NA
NA	863180	55	1/200	863180	escocia	NA	hembra	6	6	NA	NA	NA	NA	NA	NA	NA	NA	NA	NA	NA	NA	NA	NA	NA	NA	NA	NA	NA	NA	NA	NA	NA	NA	NA	NA	NA	NA	NA	NA	NA	NA	NA	NA	NA	NA	NA	NA	NA	NA
NA	863159	43	1/200	863159	escocia	NA	hembra	6	6	NA	NA	NA	NA	NA	NA	NA	NA	NA	NA	NA	NA	NA	NA	NA	NA	NA	NA	NA	NA	NA	NA	NA	NA	NA	NA	NA	NA	NA	NA	NA	NA	NA	NA	NA	NA	NA	NA	NA	NA
NA	863180	54	1/100	863180	escocia	NA	hembra	6	6	NA	NA	NA	NA	NA	NA	NA	NA	NA	NA	NA	NA	NA	NA	NA	NA	NA	NA	NA	NA	NA	NA	NA	NA	NA	NA	NA	NA	NA	NA	NA	NA	NA	NA	NA	NA	NA	NA	NA	NA
NA	863159	42	1/100	863159	escocia	NA	hembra	6	6	NA	NA	NA	NA	NA	NA	NA	NA	NA	NA	NA	NA	NA	NA	NA	NA	NA	NA	NA	NA	NA	NA	NA	NA	NA	NA	NA	NA	NA	NA	NA	NA	NA	NA	NA	NA	NA	NA	NA	NA
NA	863079	69	1/200	863079	escocia	NA	hembra	7	7	NA	NA	NA	NA	NA	NA	NA	NA	NA	NA	NA	NA	NA	NA	NA	NA	NA	NA	NA	NA	NA	NA	NA	NA	NA	NA	NA	NA	NA	NA	NA	NA	NA	NA	NA	NA	NA	NA	NA	NA
NA	863279	59	1/200	863279	escocia	NA	macho	7	7	NA	NA	NA	NA	NA	NA	NA	NA	NA	NA	NA	NA	NA	NA	NA	NA	NA	NA	NA	NA	NA	NA	NA	NA	NA	NA	NA	NA	NA	NA	NA	NA	NA	NA	NA	NA	NA	NA	NA	NA
NA	863079	68	1/100	863079	escocia	NA	hembra	7	7	NA	NA	NA	NA	NA	NA	NA	NA	NA	NA	NA	NA	NA	NA	NA	NA	NA	NA	NA	NA	NA	NA	NA	NA	NA	NA	NA	NA	NA	NA	NA	NA	NA	NA	NA	NA	NA	NA	NA	NA
NA	863279	58	1/100	863279	escocia	NA	macho	7	7	NA	NA	NA	NA	NA	NA	NA	NA	NA	NA	NA	NA	NA	NA	NA	NA	NA	NA	NA	NA	NA	NA	NA	NA	NA	NA	NA	NA	NA	NA	NA	NA	NA	NA	NA	NA	NA	NA	NA	NA
NA	863389	61	1/200	863389	escocia	NA	macho	7	7	NA	NA	NA	NA	NA	NA	NA	NA	NA	NA	NA	NA	NA	NA	NA	NA	NA	NA	NA	NA	NA	NA	NA	NA	NA	NA	NA	NA	NA	NA	NA	NA	NA	NA	NA	NA	NA	NA	NA	NA
NA	863389	60	1/100	863389	escocia	NA	macho	7	7	NA	NA	NA	NA	NA	NA	NA	NA	NA	NA	NA	NA	NA	NA	NA	NA	NA	NA	NA	NA	NA	NA	NA	NA	NA	NA	NA	NA	NA	NA	NA	NA	NA	NA	NA	NA	NA	NA	NA	NA
NA	863216	93	1/200	863216	escocia	NA	macho	8	8	NA	NA	NA	NA	NA	NA	NA	NA	NA	NA	NA	NA	NA	NA	NA	NA	NA	NA	NA	NA	NA	NA	NA	NA	NA	NA	NA	NA	NA	NA	NA	NA	NA	NA	NA	NA	NA	NA	NA	NA
NA	863217	79	1/200	863217	escocia	NA	hembra	8	8	NA	NA	NA	NA	NA	NA	NA	NA	NA	NA	NA	NA	NA	NA	NA	NA	NA	NA	NA	NA	NA	NA	NA	NA	NA	NA	NA	NA	NA	NA	NA	NA	NA	NA	NA	NA	NA	NA	NA	NA
NA	863217	78	1/100	863217	escocia	NA	hembra	8	8	NA	NA	NA	NA	NA	NA	NA	NA	NA	NA	NA	NA	NA	NA	NA	NA	NA	NA	NA	NA	NA	NA	NA	NA	NA	NA	NA	NA	NA	NA	NA	NA	NA	NA	NA	NA	NA	NA	NA	NA
NA	863216	92	1/100	863216	escocia	NA	macho	8	8	NA	NA	NA	NA	NA	NA	NA	NA	NA	NA	NA	NA	NA	NA	NA	NA	NA	NA	NA	NA	NA	NA	NA	NA	NA	NA	NA	NA	NA	NA	NA	NA	NA	NA	NA	NA	NA	NA	NA	NA
NA	863350	20	1/200	863350	escocia	NA	hembra	8	8	NA	NA	NA	NA	NA	NA	NA	NA	NA	NA	NA	NA	NA	NA	NA	NA	NA	NA	NA	NA	NA	NA	NA	NA	NA	NA	NA	NA	NA	NA	NA	NA	NA	NA	NA	NA	NA	NA	NA	NA
NA	863350	19	1/100	863350	escocia	NA	hembra	8	8	NA	NA	NA	NA	NA	NA	NA	NA	NA	NA	NA	NA	NA	NA	NA	NA	NA	NA	NA	NA	NA	NA	NA	NA	NA	NA	NA	NA	NA	NA	NA	NA	NA	NA	NA	NA	NA	NA	NA	NA
NA	863107	77	1/200	863107	escocia	NA	hembra	8	8	NA	NA	NA	NA	NA	NA	NA	NA	NA	NA	NA	NA	NA	NA	NA	NA	NA	NA	NA	NA	NA	NA	NA	NA	NA	NA	NA	NA	NA	NA	NA	NA	NA	NA	NA	NA	NA	NA	NA	NA
NA	863107	76	1/100	863107	escocia	NA	hembra	8	8	NA	NA	NA	NA	NA	NA	NA	NA	NA	NA	NA	NA	NA	NA	NA	NA	NA	NA	NA	NA	NA	NA	NA	NA	NA	NA	NA	NA	NA	NA	NA	NA	NA	NA	NA	NA	NA	NA	NA	NA
NA	863145	95	1/200	863145	escocia	NA	hembra	10	10	NA	NA	NA	NA	NA	NA	NA	NA	NA	NA	NA	NA	NA	NA	NA	NA	NA	NA	NA	NA	NA	NA	NA	NA	NA	NA	NA	NA	NA	NA	NA	NA	NA	NA	NA	NA	NA	NA	NA	NA
NA	863191	45	1/200	863191	escocia	NA	macho	10	10	NA	NA	NA	NA	NA	NA	NA	NA	NA	NA	NA	NA	NA	NA	NA	NA	NA	NA	NA	NA	NA	NA	NA	NA	NA	NA	NA	NA	NA	NA	NA	NA	NA	NA	NA	NA	NA	NA	NA	NA
NA	863342	85	1/200	863342	escocia	NA	hembra	10	10	NA	NA	NA	NA	NA	NA	NA	NA	NA	NA	NA	NA	NA	NA	NA	NA	NA	NA	NA	NA	NA	NA	NA	NA	NA	NA	NA	NA	NA	NA	NA	NA	NA	NA	NA	NA	NA	NA	NA	NA
NA	863191	44	1/100	863191	escocia	NA	macho	10	10	NA	NA	NA	NA	NA	NA	NA	NA	NA	NA	NA	NA	NA	NA	NA	NA	NA	NA	NA	NA	NA	NA	NA	NA	NA	NA	NA	NA	NA	NA	NA	NA	NA	NA	NA	NA	NA	NA	NA	NA
NA	863305	12	1/200	863305	escocia	NA	hembra	10	10	NA	NA	NA	NA	NA	NA	NA	NA	NA	NA	NA	NA	NA	NA	NA	NA	NA	NA	NA	NA	NA	NA	NA	NA	NA	NA	NA	NA	NA	NA	NA	NA	NA	NA	NA	NA	NA	NA	NA	NA
NA	863145	94	1/100	863145	escocia	NA	hembra	10	10	NA	NA	NA	NA	NA	NA	NA	NA	NA	NA	NA	NA	NA	NA	NA	NA	NA	NA	NA	NA	NA	NA	NA	NA	NA	NA	NA	NA	NA	NA	NA	NA	NA	NA	NA	NA	NA	NA	NA	NA
NA	863342	84	1/100	863342	escocia	NA	hembra	10	10	NA	NA	NA	NA	NA	NA	NA	NA	NA	NA	NA	NA	NA	NA	NA	NA	NA	NA	NA	NA	NA	NA	NA	NA	NA	NA	NA	NA	NA	NA	NA	NA	NA	NA	NA	NA	NA	NA	NA	NA
NA	863305	11	1/100	863305	escocia	NA	hembra	10	10	NA	NA	NA	NA	NA	NA	NA	NA	NA	NA	NA	NA	NA	NA	NA	NA	NA	NA	NA	NA	NA	NA	NA	NA	NA	NA	NA	NA	NA	NA	NA	NA	NA	NA	NA	NA	NA	NA	NA	NA
NA	863320	71	1/200	863320	escocia	NA	hembra	10	10	NA	NA	NA	NA	NA	NA	NA	NA	NA	NA	NA	NA	NA	NA	NA	NA	NA	NA	NA	NA	NA	NA	NA	NA	NA	NA	NA	NA	NA	NA	NA	NA	NA	NA	NA	NA	NA	NA	NA	NA
NA	863320	70	1/100	863320	escocia	NA	hembra	10	10	NA	NA	NA	NA	NA	NA	NA	NA	NA	NA	NA	NA	NA	NA	NA	NA	NA	NA	NA	NA	NA	NA	NA	NA	NA	NA	NA	NA	NA	NA	NA	NA	NA	NA	NA	NA	NA	NA	NA	NA
NA	863088	47	1/200	863088	escocia	NA	macho	11	11	NA	NA	NA	NA	NA	NA	NA	NA	NA	NA	NA	NA	NA	NA	NA	NA	NA	NA	NA	NA	NA	NA	NA	NA	NA	NA	NA	NA	NA	NA	NA	NA	NA	NA	NA	NA	NA	NA	NA	NA
NA	863161	97	1/200	863161	escocia	NA	hembra	11	11	NA	NA	NA	NA	NA	NA	NA	NA	NA	NA	NA	NA	NA	NA	NA	NA	NA	NA	NA	NA	NA	NA	NA	NA	NA	NA	NA	NA	NA	NA	NA	NA	NA	NA	NA	NA	NA	NA	NA	NA
NA	863057	28	1/200	863057	escocia	NA	hembra	11	11	NA	NA	NA	NA	NA	NA	NA	NA	NA	NA	NA	NA	NA	NA	NA	NA	NA	NA	NA	NA	NA	NA	NA	NA	NA	NA	NA	NA	NA	NA	NA	NA	NA	NA	NA	NA	NA	NA	NA	NA
NA	863160	24	1/200	863160	escocia	NA	macho	11	11	NA	NA	NA	NA	NA	NA	NA	NA	NA	NA	NA	NA	NA	NA	NA	NA	NA	NA	NA	NA	NA	NA	NA	NA	NA	NA	NA	NA	NA	NA	NA	NA	NA	NA	NA	NA	NA	NA	NA	NA
NA	863254	22	1/200	863254	escocia	NA	hembra	11	11	NA	NA	NA	NA	NA	NA	NA	NA	NA	NA	NA	NA	NA	NA	NA	NA	NA	NA	NA	NA	NA	NA	NA	NA	NA	NA	NA	NA	NA	NA	NA	NA	NA	NA	NA	NA	NA	NA	NA	NA
NA	863161	96	1/100	863161	escocia	NA	hembra	11	11	NA	NA	NA	NA	NA	NA	NA	NA	NA	NA	NA	NA	NA	NA	NA	NA	NA	NA	NA	NA	NA	NA	NA	NA	NA	NA	NA	NA	NA	NA	NA	NA	NA	NA	NA	NA	NA	NA	NA	NA
NA	863160	23	1/100	863160	escocia	NA	macho	11	11	NA	NA	NA	NA	NA	NA	NA	NA	NA	NA	NA	NA	NA	NA	NA	NA	NA	NA	NA	NA	NA	NA	NA	NA	NA	NA	NA	NA	NA	NA	NA	NA	NA	NA	NA	NA	NA	NA	NA	NA
NA	863088	46	1/100	863088	escocia	NA	macho	11	11	NA	NA	NA	NA	NA	NA	NA	NA	NA	NA	NA	NA	NA	NA	NA	NA	NA	NA	NA	NA	NA	NA	NA	NA	NA	NA	NA	NA	NA	NA	NA	NA	NA	NA	NA	NA	NA	NA	NA	NA
NA	863057	27	1/100	863057	escocia	NA	hembra	11	11	NA	NA	NA	NA	NA	NA	NA	NA	NA	NA	NA	NA	NA	NA	NA	NA	NA	NA	NA	NA	NA	NA	NA	NA	NA	NA	NA	NA	NA	NA	NA	NA	NA	NA	NA	NA	NA	NA	NA	NA
NA	863254	21	1/100	863254	escocia	NA	hembra	11	11	NA	NA	NA	NA	NA	NA	NA	NA	NA	NA	NA	NA	NA	NA	NA	NA	NA	NA	NA	NA	NA	NA	NA	NA	NA	NA	NA	NA	NA	NA	NA	NA	NA	NA	NA	NA	NA	NA	NA	NA
NA	863321	73	1/200	863321	escocia	NA	hembra	11	11	NA	NA	NA	NA	NA	NA	NA	NA	NA	NA	NA	NA	NA	NA	NA	NA	NA	NA	NA	NA	NA	NA	NA	NA	NA	NA	NA	NA	NA	NA	NA	NA	NA	NA	NA	NA	NA	NA	NA	NA
NA	863321	72	1/100	863321	escocia	NA	hembra	11	11	NA	NA	NA	NA	NA	NA	NA	NA	NA	NA	NA	NA	NA	NA	NA	NA	NA	NA	NA	NA	NA	NA	NA	NA	NA	NA	NA	NA	NA	NA	NA	NA	NA	NA	NA	NA	NA	NA	NA	NA
NA	863249	75	1/200	863249	escocia	NA	hembra	12	12	NA	NA	NA	NA	NA	NA	NA	NA	NA	NA	NA	NA	NA	NA	NA	NA	NA	NA	NA	NA	NA	NA	NA	NA	NA	NA	NA	NA	NA	NA	NA	NA	NA	NA	NA	NA	NA	NA	NA	NA
NA	863090	53	1/200	863090	escocia	NA	macho	12	12	NA	NA	NA	NA	NA	NA	NA	NA	NA	NA	NA	NA	NA	NA	NA	NA	NA	NA	NA	NA	NA	NA	NA	NA	NA	NA	NA	NA	NA	NA	NA	NA	NA	NA	NA	NA	NA	NA	NA	NA
NA	863394	99	1/200	863394	escocia	NA	macho	12	12	NA	NA	NA	NA	NA	NA	NA	NA	NA	NA	NA	NA	NA	NA	NA	NA	NA	NA	NA	NA	NA	NA	NA	NA	NA	NA	NA	NA	NA	NA	NA	NA	NA	NA	NA	NA	NA	NA	NA	NA
NA	863280	37	1/200	863280	escocia	NA	hembra	12	12	NA	NA	NA	NA	NA	NA	NA	NA	NA	NA	NA	NA	NA	NA	NA	NA	NA	NA	NA	NA	NA	NA	NA	NA	NA	NA	NA	NA	NA	NA	NA	NA	NA	NA	NA	NA	NA	NA	NA	NA
NA	863249	74	1/100	863249	escocia	NA	hembra	12	12	NA	NA	NA	NA	NA	NA	NA	NA	NA	NA	NA	NA	NA	NA	NA	NA	NA	NA	NA	NA	NA	NA	NA	NA	NA	NA	NA	NA	NA	NA	NA	NA	NA	NA	NA	NA	NA	NA	NA	NA
NA	863090	52	1/100	863090	escocia	NA	macho	12	12	NA	NA	NA	NA	NA	NA	NA	NA	NA	NA	NA	NA	NA	NA	NA	NA	NA	NA	NA	NA	NA	NA	NA	NA	NA	NA	NA	NA	NA	NA	NA	NA	NA	NA	NA	NA	NA	NA	NA	NA
NA	863394	98	1/100	863394	escocia	NA	macho	12	12	NA	NA	NA	NA	NA	NA	NA	NA	NA	NA	NA	NA	NA	NA	NA	NA	NA	NA	NA	NA	NA	NA	NA	NA	NA	NA	NA	NA	NA	NA	NA	NA	NA	NA	NA	NA	NA	NA	NA	NA
NA	863094	87	1/200	863094	escocia	NA	hembra	12	12	NA	NA	NA	NA	NA	NA	NA	NA	NA	NA	NA	NA	NA	NA	NA	NA	NA	NA	NA	NA	NA	NA	NA	NA	NA	NA	NA	NA	NA	NA	NA	NA	NA	NA	NA	NA	NA	NA	NA	NA
NA	863280	36	1/100	863280	escocia	NA	hembra	12	12	NA	NA	NA	NA	NA	NA	NA	NA	NA	NA	NA	NA	NA	NA	NA	NA	NA	NA	NA	NA	NA	NA	NA	NA	NA	NA	NA	NA	NA	NA	NA	NA	NA	NA	NA	NA	NA	NA	NA	NA
NA	863222	49	1/200	863222	escocia	NA	hembra	12	12	NA	NA	NA	NA	NA	NA	NA	NA	NA	NA	NA	NA	NA	NA	NA	NA	NA	NA	NA	NA	NA	NA	NA	NA	NA	NA	NA	NA	NA	NA	NA	NA	NA	NA	NA	NA	NA	NA	NA	NA
NA	863094	86	1/100	863094	escocia	NA	hembra	12	12	NA	NA	NA	NA	NA	NA	NA	NA	NA	NA	NA	NA	NA	NA	NA	NA	NA	NA	NA	NA	NA	NA	NA	NA	NA	NA	NA	NA	NA	NA	NA	NA	NA	NA	NA	NA	NA	NA	NA	NA
NA	863055	63	1/200	863055	escocia	NA	hembra	12	12	NA	NA	NA	NA	NA	NA	NA	NA	NA	NA	NA	NA	NA	NA	NA	NA	NA	NA	NA	NA	NA	NA	NA	NA	NA	NA	NA	NA	NA	NA	NA	NA	NA	NA	NA	NA	NA	NA	NA	NA
NA	863222	48	1/100	863222	escocia	NA	hembra	12	12	NA	NA	NA	NA	NA	NA	NA	NA	NA	NA	NA	NA	NA	NA	NA	NA	NA	NA	NA	NA	NA	NA	NA	NA	NA	NA	NA	NA	NA	NA	NA	NA	NA	NA	NA	NA	NA	NA	NA	NA
NA	863055	62	1/100	863055	escocia	NA	hembra	12	12	NA	NA	NA	NA	NA	NA	NA	NA	NA	NA	NA	NA	NA	NA	NA	NA	NA	NA	NA	NA	NA	NA	NA	NA	NA	NA	NA	NA	NA	NA	NA	NA	NA	NA	NA	NA	NA	NA	NA	NA
NA	863336	14	1/200	863336	escocia	NA	hembra	13	13	NA	NA	NA	NA	NA	NA	NA	NA	NA	NA	NA	NA	NA	NA	NA	NA	NA	NA	NA	NA	NA	NA	NA	NA	NA	NA	NA	NA	NA	NA	NA	NA	NA	NA	NA	NA	NA	NA	NA	NA
NA	863336	13	1/100	863336	escocia	NA	hembra	13	13	NA	NA	NA	NA	NA	NA	NA	NA	NA	NA	NA	NA	NA	NA	NA	NA	NA	NA	NA	NA	NA	NA	NA	NA	NA	NA	NA	NA	NA	NA	NA	NA	NA	NA	NA	NA	NA	NA	NA	NA
NA	863237	26	1/200	863237	escocia	NA	macho	13	13	NA	NA	NA	NA	NA	NA	NA	NA	NA	NA	NA	NA	NA	NA	NA	NA	NA	NA	NA	NA	NA	NA	NA	NA	NA	NA	NA	NA	NA	NA	NA	NA	NA	NA	NA	NA	NA	NA	NA	NA
NA	863237	25	1/100	863237	escocia	NA	macho	13	13	NA	NA	NA	NA	NA	NA	NA	NA	NA	NA	NA	NA	NA	NA	NA	NA	NA	NA	NA	NA	NA	NA	NA	NA	NA	NA	NA	NA	NA	NA	NA	NA	NA	NA	NA	NA	NA	NA	NA	NA
NA	863334	39	1/200	863334	escocia	NA	macho	14	14	NA	NA	NA	NA	NA	NA	NA	NA	NA	NA	NA	NA	NA	NA	NA	NA	NA	NA	NA	NA	NA	NA	NA	NA	NA	NA	NA	NA	NA	NA	NA	NA	NA	NA	NA	NA	NA	NA	NA	NA
NA	863334	38	1/100	863334	escocia	NA	macho	14	14	NA	NA	NA	NA	NA	NA	NA	NA	NA	NA	NA	NA	NA	NA	NA	NA	NA	NA	NA	NA	NA	NA	NA	NA	NA	NA	NA	NA	NA	NA	NA	NA	NA	NA	NA	NA	NA	NA	NA	NA
NA	862946	65	1/200	862946	escocia	NA	hembra	15	15	NA	NA	NA	NA	NA	NA	NA	NA	NA	NA	NA	NA	NA	NA	NA	NA	NA	NA	NA	NA	NA	NA	NA	NA	NA	NA	NA	NA	NA	NA	NA	NA	NA	NA	NA	NA	NA	NA	NA	NA
NA	862946	64	1/100	862946	escocia	NA	hembra	15	15	NA	NA	NA	NA	NA	NA	NA	NA	NA	NA	NA	NA	NA	NA	NA	NA	NA	NA	NA	NA	NA	NA	NA	NA	NA	NA	NA	NA	NA	NA	NA	NA	NA	NA	NA	NA	NA	NA	NA	NA
NA	863244	51	1/200	863244	escocia	NA	macho	NA	NA	NA	NA	NA	NA	NA	NA	NA	NA	NA	NA	NA	NA	NA	NA	NA	NA	NA	NA	NA	NA	NA	NA	NA	NA	NA	NA	NA	NA	NA	NA	NA	NA	NA	NA	NA	NA	NA	NA	NA	NA
NA	863244	50	1/100	863244	escocia	NA	macho	NA	NA	NA	NA	NA	NA	NA	NA	NA	NA	NA	NA	NA	NA	NA	NA	NA	NA	NA	NA	NA	NA	NA	NA	NA	NA	NA	NA	NA	NA	NA	NA	NA	NA	NA	NA	NA	NA	NA	NA	NA	NA
NA	863349	81	1/200	863349	escocia	NA	hembra	NA	NA	NA	NA	NA	NA	NA	NA	NA	NA	NA	NA	NA	NA	NA	NA	NA	NA	NA	NA	NA	NA	NA	NA	NA	NA	NA	NA	NA	NA	NA	NA	NA	NA	NA	NA	NA	NA	NA	NA	NA	NA
NA	863349	80	1/100	863349	escocia	NA	hembra	NA	NA	NA	NA	NA	NA	NA	NA	NA	NA	NA	NA	NA	NA	NA	NA	NA	NA	NA	NA	NA	NA	NA	NA	NA	NA	NA	NA	NA	NA	NA	NA	NA	NA	NA	NA	NA	NA	NA	NA	NA	NA
NA	perro_02	NA	1/400	NA	granja	NA	NA	NA	NA	NA	NA	NA	NA	NA	NA	NA	NA	NA	NA	NA	NA	NA	NA	NA	NA	NA	NA	NA	NA	NA	NA	NA	NA	NA	NA	NA	NA	NA	NA	NA	NA	NA	NA	NA	NA	NA	NA	NA	NA
NA	perro_21	NA	1/400	NA	granja	NA	NA	NA	NA	NA	NA	NA	NA	NA	NA	NA	NA	NA	NA	NA	NA	NA	NA	NA	NA	NA	NA	NA	NA	NA	NA	NA	NA	NA	NA	NA	NA	NA	NA	NA	NA	NA	NA	NA	NA	NA	NA	NA	NA
NA	perro_07	NA	1/400	NA	granja	NA	NA	NA	NA	NA	NA	NA	NA	NA	NA	NA	NA	NA	NA	NA	NA	NA	NA	NA	NA	NA	NA	NA	NA	NA	NA	NA	NA	NA	NA	NA	NA	NA	NA	NA	NA	NA	NA	NA	NA	NA	NA	NA	NA
NA	perro_03	NA	1/400	NA	granja	NA	NA	NA	NA	NA	NA	NA	NA	NA	NA	NA	NA	NA	NA	NA	NA	NA	NA	NA	NA	NA	NA	NA	NA	NA	NA	NA	NA	NA	NA	NA	NA	NA	NA	NA	NA	NA	NA	NA	NA	NA	NA	NA	NA
NA	perro_11	NA	1/200	NA	granja	NA	NA	NA	NA	NA	NA	NA	NA	NA	NA	NA	NA	NA	NA	NA	NA	NA	NA	NA	NA	NA	NA	NA	NA	NA	NA	NA	NA	NA	NA	NA	NA	NA	NA	NA	NA	NA	NA	NA	NA	NA	NA	NA	NA
NA	perro_16	NA	1/400	NA	granja	NA	NA	NA	NA	NA	NA	NA	NA	NA	NA	NA	NA	NA	NA	NA	NA	NA	NA	NA	NA	NA	NA	NA	NA	NA	NA	NA	NA	NA	NA	NA	NA	NA	NA	NA	NA	NA	NA	NA	NA	NA	NA	NA	NA
NA	perro_03	NA	1/200	NA	granja	NA	NA	NA	NA	NA	NA	NA	NA	NA	NA	NA	NA	NA	NA	NA	NA	NA	NA	NA	NA	NA	NA	NA	NA	NA	NA	NA	NA	NA	NA	NA	NA	NA	NA	NA	NA	NA	NA	NA	NA	NA	NA	NA	NA
NA	perro_21	NA	1/200	NA	granja	NA	NA	NA	NA	NA	NA	NA	NA	NA	NA	NA	NA	NA	NA	NA	NA	NA	NA	NA	NA	NA	NA	NA	NA	NA	NA	NA	NA	NA	NA	NA	NA	NA	NA	NA	NA	NA	NA	NA	NA	NA	NA	NA	NA
NA	perro_01	NA	1/400	NA	granja	NA	NA	NA	NA	NA	NA	NA	NA	NA	NA	NA	NA	NA	NA	NA	NA	NA	NA	NA	NA	NA	NA	NA	NA	NA	NA	NA	NA	NA	NA	NA	NA	NA	NA	NA	NA	NA	NA	NA	NA	NA	NA	NA	NA
NA	perro_06	NA	1/400	NA	granja	NA	NA	NA	NA	NA	NA	NA	NA	NA	NA	NA	NA	NA	NA	NA	NA	NA	NA	NA	NA	NA	NA	NA	NA	NA	NA	NA	NA	NA	NA	NA	NA	NA	NA	NA	NA	NA	NA	NA	NA	NA	NA	NA	NA
NA	perro_07	NA	1/200	NA	granja	NA	NA	NA	NA	NA	NA	NA	NA	NA	NA	NA	NA	NA	NA	NA	NA	NA	NA	NA	NA	NA	NA	NA	NA	NA	NA	NA	NA	NA	NA	NA	NA	NA	NA	NA	NA	NA	NA	NA	NA	NA	NA	NA	NA
NA	perro_06	NA	1/200	NA	granja	NA	NA	NA	NA	NA	NA	NA	NA	NA	NA	NA	NA	NA	NA	NA	NA	NA	NA	NA	NA	NA	NA	NA	NA	NA	NA	NA	NA	NA	NA	NA	NA	NA	NA	NA	NA	NA	NA	NA	NA	NA	NA	NA	NA
NA	perro_12	NA	1/200	NA	granja	NA	NA	NA	NA	NA	NA	NA	NA	NA	NA	NA	NA	NA	NA	NA	NA	NA	NA	NA	NA	NA	NA	NA	NA	NA	NA	NA	NA	NA	NA	NA	NA	NA	NA	NA	NA	NA	NA	NA	NA	NA	NA	NA	NA
NA	perro_20	NA	1/400	NA	granja	NA	NA	NA	NA	NA	NA	NA	NA	NA	NA	NA	NA	NA	NA	NA	NA	NA	NA	NA	NA	NA	NA	NA	NA	NA	NA	NA	NA	NA	NA	NA	NA	NA	NA	NA	NA	NA	NA	NA	NA	NA	NA	NA	NA
NA	perro_11	NA	1/100	NA	granja	NA	NA	NA	NA	NA	NA	NA	NA	NA	NA	NA	NA	NA	NA	NA	NA	NA	NA	NA	NA	NA	NA	NA	NA	NA	NA	NA	NA	NA	NA	NA	NA	NA	NA	NA	NA	NA	NA	NA	NA	NA	NA	NA	NA
NA	perro_18	NA	1/400	NA	granja	NA	NA	NA	NA	NA	NA	NA	NA	NA	NA	NA	NA	NA	NA	NA	NA	NA	NA	NA	NA	NA	NA	NA	NA	NA	NA	NA	NA	NA	NA	NA	NA	NA	NA	NA	NA	NA	NA	NA	NA	NA	NA	NA	NA
NA	perro_02	NA	1/200	NA	granja	NA	NA	NA	NA	NA	NA	NA	NA	NA	NA	NA	NA	NA	NA	NA	NA	NA	NA	NA	NA	NA	NA	NA	NA	NA	NA	NA	NA	NA	NA	NA	NA	NA	NA	NA	NA	NA	NA	NA	NA	NA	NA	NA	NA
NA	perro_26	NA	1/400	NA	granja	NA	NA	NA	NA	NA	NA	NA	NA	NA	NA	NA	NA	NA	NA	NA	NA	NA	NA	NA	NA	NA	NA	NA	NA	NA	NA	NA	NA	NA	NA	NA	NA	NA	NA	NA	NA	NA	NA	NA	NA	NA	NA	NA	NA
NA	perro_25	NA	1/400	NA	granja	NA	NA	NA	NA	NA	NA	NA	NA	NA	NA	NA	NA	NA	NA	NA	NA	NA	NA	NA	NA	NA	NA	NA	NA	NA	NA	NA	NA	NA	NA	NA	NA	NA	NA	NA	NA	NA	NA	NA	NA	NA	NA	NA	NA
NA	perro_04	NA	1/200	NA	granja	NA	NA	NA	NA	NA	NA	NA	NA	NA	NA	NA	NA	NA	NA	NA	NA	NA	NA	NA	NA	NA	NA	NA	NA	NA	NA	NA	NA	NA	NA	NA	NA	NA	NA	NA	NA	NA	NA	NA	NA	NA	NA	NA	NA
NA	perro_24	NA	1/400	NA	granja	NA	NA	NA	NA	NA	NA	NA	NA	NA	NA	NA	NA	NA	NA	NA	NA	NA	NA	NA	NA	NA	NA	NA	NA	NA	NA	NA	NA	NA	NA	NA	NA	NA	NA	NA	NA	NA	NA	NA	NA	NA	NA	NA	NA
NA	perro_15	NA	1/200	NA	granja	NA	NA	NA	NA	NA	NA	NA	NA	NA	NA	NA	NA	NA	NA	NA	NA	NA	NA	NA	NA	NA	NA	NA	NA	NA	NA	NA	NA	NA	NA	NA	NA	NA	NA	NA	NA	NA	NA	NA	NA	NA	NA	NA	NA
NA	perro_04	NA	1/400	NA	granja	NA	NA	NA	NA	NA	NA	NA	NA	NA	NA	NA	NA	NA	NA	NA	NA	NA	NA	NA	NA	NA	NA	NA	NA	NA	NA	NA	NA	NA	NA	NA	NA	NA	NA	NA	NA	NA	NA	NA	NA	NA	NA	NA	NA
NA	perro_05	NA	1/400	NA	granja	NA	NA	NA	NA	NA	NA	NA	NA	NA	NA	NA	NA	NA	NA	NA	NA	NA	NA	NA	NA	NA	NA	NA	NA	NA	NA	NA	NA	NA	NA	NA	NA	NA	NA	NA	NA	NA	NA	NA	NA	NA	NA	NA	NA
NA	perro_24	NA	1/200	NA	granja	NA	NA	NA	NA	NA	NA	NA	NA	NA	NA	NA	NA	NA	NA	NA	NA	NA	NA	NA	NA	NA	NA	NA	NA	NA	NA	NA	NA	NA	NA	NA	NA	NA	NA	NA	NA	NA	NA	NA	NA	NA	NA	NA	NA
NA	perro_26	NA	1/200	NA	granja	NA	NA	NA	NA	NA	NA	NA	NA	NA	NA	NA	NA	NA	NA	NA	NA	NA	NA	NA	NA	NA	NA	NA	NA	NA	NA	NA	NA	NA	NA	NA	NA	NA	NA	NA	NA	NA	NA	NA	NA	NA	NA	NA	NA
NA	perro_12	NA	1/400	NA	granja	NA	NA	NA	NA	NA	NA	NA	NA	NA	NA	NA	NA	NA	NA	NA	NA	NA	NA	NA	NA	NA	NA	NA	NA	NA	NA	NA	NA	NA	NA	NA	NA	NA	NA	NA	NA	NA	NA	NA	NA	NA	NA	NA	NA
NA	perro_16	NA	1/200	NA	granja	NA	NA	NA	NA	NA	NA	NA	NA	NA	NA	NA	NA	NA	NA	NA	NA	NA	NA	NA	NA	NA	NA	NA	NA	NA	NA	NA	NA	NA	NA	NA	NA	NA	NA	NA	NA	NA	NA	NA	NA	NA	NA	NA	NA
NA	perro_11	NA	1/400	NA	granja	NA	NA	NA	NA	NA	NA	NA	NA	NA	NA	NA	NA	NA	NA	NA	NA	NA	NA	NA	NA	NA	NA	NA	NA	NA	NA	NA	NA	NA	NA	NA	NA	NA	NA	NA	NA	NA	NA	NA	NA	NA	NA	NA	NA
NA	perro_03	NA	1/100	NA	granja	NA	NA	NA	NA	NA	NA	NA	NA	NA	NA	NA	NA	NA	NA	NA	NA	NA	NA	NA	NA	NA	NA	NA	NA	NA	NA	NA	NA	NA	NA	NA	NA	NA	NA	NA	NA	NA	NA	NA	NA	NA	NA	NA	NA
NA	perro_04	NA	1/100	NA	granja	NA	NA	NA	NA	NA	NA	NA	NA	NA	NA	NA	NA	NA	NA	NA	NA	NA	NA	NA	NA	NA	NA	NA	NA	NA	NA	NA	NA	NA	NA	NA	NA	NA	NA	NA	NA	NA	NA	NA	NA	NA	NA	NA	NA
NA	perro_12	NA	1/100	NA	granja	NA	NA	NA	NA	NA	NA	NA	NA	NA	NA	NA	NA	NA	NA	NA	NA	NA	NA	NA	NA	NA	NA	NA	NA	NA	NA	NA	NA	NA	NA	NA	NA	NA	NA	NA	NA	NA	NA	NA	NA	NA	NA	NA	NA
NA	perro_23	NA	1/400	NA	granja	NA	NA	NA	NA	NA	NA	NA	NA	NA	NA	NA	NA	NA	NA	NA	NA	NA	NA	NA	NA	NA	NA	NA	NA	NA	NA	NA	NA	NA	NA	NA	NA	NA	NA	NA	NA	NA	NA	NA	NA	NA	NA	NA	NA
NA	perro_20	NA	1/200	NA	granja	NA	NA	NA	NA	NA	NA	NA	NA	NA	NA	NA	NA	NA	NA	NA	NA	NA	NA	NA	NA	NA	NA	NA	NA	NA	NA	NA	NA	NA	NA	NA	NA	NA	NA	NA	NA	NA	NA	NA	NA	NA	NA	NA	NA
NA	perro_15	NA	1/100	NA	granja	NA	NA	NA	NA	NA	NA	NA	NA	NA	NA	NA	NA	NA	NA	NA	NA	NA	NA	NA	NA	NA	NA	NA	NA	NA	NA	NA	NA	NA	NA	NA	NA	NA	NA	NA	NA	NA	NA	NA	NA	NA	NA	NA	NA
NA	perro_23	NA	1/200	NA	granja	NA	NA	NA	NA	NA	NA	NA	NA	NA	NA	NA	NA	NA	NA	NA	NA	NA	NA	NA	NA	NA	NA	NA	NA	NA	NA	NA	NA	NA	NA	NA	NA	NA	NA	NA	NA	NA	NA	NA	NA	NA	NA	NA	NA
NA	perro_25	NA	1/200	NA	granja	NA	NA	NA	NA	NA	NA	NA	NA	NA	NA	NA	NA	NA	NA	NA	NA	NA	NA	NA	NA	NA	NA	NA	NA	NA	NA	NA	NA	NA	NA	NA	NA	NA	NA	NA	NA	NA	NA	NA	NA	NA	NA	NA	NA
NA	perro_06	NA	1/100	NA	granja	NA	NA	NA	NA	NA	NA	NA	NA	NA	NA	NA	NA	NA	NA	NA	NA	NA	NA	NA	NA	NA	NA	NA	NA	NA	NA	NA	NA	NA	NA	NA	NA	NA	NA	NA	NA	NA	NA	NA	NA	NA	NA	NA	NA
NA	perro_21	NA	1/100	NA	granja	NA	NA	NA	NA	NA	NA	NA	NA	NA	NA	NA	NA	NA	NA	NA	NA	NA	NA	NA	NA	NA	NA	NA	NA	NA	NA	NA	NA	NA	NA	NA	NA	NA	NA	NA	NA	NA	NA	NA	NA	NA	NA	NA	NA
NA	perro_05	NA	1/200	NA	granja	NA	NA	NA	NA	NA	NA	NA	NA	NA	NA	NA	NA	NA	NA	NA	NA	NA	NA	NA	NA	NA	NA	NA	NA	NA	NA	NA	NA	NA	NA	NA	NA	NA	NA	NA	NA	NA	NA	NA	NA	NA	NA	NA	NA
NA	perro_01	NA	1/100	NA	granja	NA	NA	NA	NA	NA	NA	NA	NA	NA	NA	NA	NA	NA	NA	NA	NA	NA	NA	NA	NA	NA	NA	NA	NA	NA	NA	NA	NA	NA	NA	NA	NA	NA	NA	NA	NA	NA	NA	NA	NA	NA	NA	NA	NA
NA	perro_18	NA	1/200	NA	granja	NA	NA	NA	NA	NA	NA	NA	NA	NA	NA	NA	NA	NA	NA	NA	NA	NA	NA	NA	NA	NA	NA	NA	NA	NA	NA	NA	NA	NA	NA	NA	NA	NA	NA	NA	NA	NA	NA	NA	NA	NA	NA	NA	NA
NA	perro_15	NA	1/400	NA	granja	NA	NA	NA	NA	NA	NA	NA	NA	NA	NA	NA	NA	NA	NA	NA	NA	NA	NA	NA	NA	NA	NA	NA	NA	NA	NA	NA	NA	NA	NA	NA	NA	NA	NA	NA	NA	NA	NA	NA	NA	NA	NA	NA	NA
NA	perro_08	NA	1/200	NA	granja	NA	NA	NA	NA	NA	NA	NA	NA	NA	NA	NA	NA	NA	NA	NA	NA	NA	NA	NA	NA	NA	NA	NA	NA	NA	NA	NA	NA	NA	NA	NA	NA	NA	NA	NA	NA	NA	NA	NA	NA	NA	NA	NA	NA
NA	perro_01	NA	1/200	NA	granja	NA	NA	NA	NA	NA	NA	NA	NA	NA	NA	NA	NA	NA	NA	NA	NA	NA	NA	NA	NA	NA	NA	NA	NA	NA	NA	NA	NA	NA	NA	NA	NA	NA	NA	NA	NA	NA	NA	NA	NA	NA	NA	NA	NA
NA	perro_02	NA	1/100	NA	granja	NA	NA	NA	NA	NA	NA	NA	NA	NA	NA	NA	NA	NA	NA	NA	NA	NA	NA	NA	NA	NA	NA	NA	NA	NA	NA	NA	NA	NA	NA	NA	NA	NA	NA	NA	NA	NA	NA	NA	NA	NA	NA	NA	NA
NA	perro_26	NA	1/100	NA	granja	NA	NA	NA	NA	NA	NA	NA	NA	NA	NA	NA	NA	NA	NA	NA	NA	NA	NA	NA	NA	NA	NA	NA	NA	NA	NA	NA	NA	NA	NA	NA	NA	NA	NA	NA	NA	NA	NA	NA	NA	NA	NA	NA	NA
NA	perro_20	NA	1/100	NA	granja	NA	NA	NA	NA	NA	NA	NA	NA	NA	NA	NA	NA	NA	NA	NA	NA	NA	NA	NA	NA	NA	NA	NA	NA	NA	NA	NA	NA	NA	NA	NA	NA	NA	NA	NA	NA	NA	NA	NA	NA	NA	NA	NA	NA
NA	perro_16	NA	1/100	NA	granja	NA	NA	NA	NA	NA	NA	NA	NA	NA	NA	NA	NA	NA	NA	NA	NA	NA	NA	NA	NA	NA	NA	NA	NA	NA	NA	NA	NA	NA	NA	NA	NA	NA	NA	NA	NA	NA	NA	NA	NA	NA	NA	NA	NA
NA	perro_07	NA	1/100	NA	granja	NA	NA	NA	NA	NA	NA	NA	NA	NA	NA	NA	NA	NA	NA	NA	NA	NA	NA	NA	NA	NA	NA	NA	NA	NA	NA	NA	NA	NA	NA	NA	NA	NA	NA	NA	NA	NA	NA	NA	NA	NA	NA	NA	NA
NA	perro_09	NA	1/200	NA	granja	NA	NA	NA	NA	NA	NA	NA	NA	NA	NA	NA	NA	NA	NA	NA	NA	NA	NA	NA	NA	NA	NA	NA	NA	NA	NA	NA	NA	NA	NA	NA	NA	NA	NA	NA	NA	NA	NA	NA	NA	NA	NA	NA	NA
NA	perro_09	NA	1/400	NA	granja	NA	NA	NA	NA	NA	NA	NA	NA	NA	NA	NA	NA	NA	NA	NA	NA	NA	NA	NA	NA	NA	NA	NA	NA	NA	NA	NA	NA	NA	NA	NA	NA	NA	NA	NA	NA	NA	NA	NA	NA	NA	NA	NA	NA
NA	perro_24	NA	1/100	NA	granja	NA	NA	NA	NA	NA	NA	NA	NA	NA	NA	NA	NA	NA	NA	NA	NA	NA	NA	NA	NA	NA	NA	NA	NA	NA	NA	NA	NA	NA	NA	NA	NA	NA	NA	NA	NA	NA	NA	NA	NA	NA	NA	NA	NA
NA	perro_10	NA	1/400	NA	granja	NA	NA	NA	NA	NA	NA	NA	NA	NA	NA	NA	NA	NA	NA	NA	NA	NA	NA	NA	NA	NA	NA	NA	NA	NA	NA	NA	NA	NA	NA	NA	NA	NA	NA	NA	NA	NA	NA	NA	NA	NA	NA	NA	NA
NA	perro_19	NA	1/400	NA	granja	NA	NA	NA	NA	NA	NA	NA	NA	NA	NA	NA	NA	NA	NA	NA	NA	NA	NA	NA	NA	NA	NA	NA	NA	NA	NA	NA	NA	NA	NA	NA	NA	NA	NA	NA	NA	NA	NA	NA	NA	NA	NA	NA	NA
NA	perro_08	NA	1/400	NA	granja	NA	NA	NA	NA	NA	NA	NA	NA	NA	NA	NA	NA	NA	NA	NA	NA	NA	NA	NA	NA	NA	NA	NA	NA	NA	NA	NA	NA	NA	NA	NA	NA	NA	NA	NA	NA	NA	NA	NA	NA	NA	NA	NA	NA
NA	perro_23	NA	1/100	NA	granja	NA	NA	NA	NA	NA	NA	NA	NA	NA	NA	NA	NA	NA	NA	NA	NA	NA	NA	NA	NA	NA	NA	NA	NA	NA	NA	NA	NA	NA	NA	NA	NA	NA	NA	NA	NA	NA	NA	NA	NA	NA	NA	NA	NA
NA	perro_25	NA	1/100	NA	granja	NA	NA	NA	NA	NA	NA	NA	NA	NA	NA	NA	NA	NA	NA	NA	NA	NA	NA	NA	NA	NA	NA	NA	NA	NA	NA	NA	NA	NA	NA	NA	NA	NA	NA	NA	NA	NA	NA	NA	NA	NA	NA	NA	NA
NA	perro_14	NA	1/400	NA	granja	NA	NA	NA	NA	NA	NA	NA	NA	NA	NA	NA	NA	NA	NA	NA	NA	NA	NA	NA	NA	NA	NA	NA	NA	NA	NA	NA	NA	NA	NA	NA	NA	NA	NA	NA	NA	NA	NA	NA	NA	NA	NA	NA	NA
NA	perro_13	NA	1/200	NA	granja	NA	NA	NA	NA	NA	NA	NA	NA	NA	NA	NA	NA	NA	NA	NA	NA	NA	NA	NA	NA	NA	NA	NA	NA	NA	NA	NA	NA	NA	NA	NA	NA	NA	NA	NA	NA	NA	NA	NA	NA	NA	NA	NA	NA
NA	perro_22	NA	1/200	NA	granja	NA	NA	NA	NA	NA	NA	NA	NA	NA	NA	NA	NA	NA	NA	NA	NA	NA	NA	NA	NA	NA	NA	NA	NA	NA	NA	NA	NA	NA	NA	NA	NA	NA	NA	NA	NA	NA	NA	NA	NA	NA	NA	NA	NA
NA	perro_08	NA	1/100	NA	granja	NA	NA	NA	NA	NA	NA	NA	NA	NA	NA	NA	NA	NA	NA	NA	NA	NA	NA	NA	NA	NA	NA	NA	NA	NA	NA	NA	NA	NA	NA	NA	NA	NA	NA	NA	NA	NA	NA	NA	NA	NA	NA	NA	NA
NA	perro_05	NA	1/100	NA	granja	NA	NA	NA	NA	NA	NA	NA	NA	NA	NA	NA	NA	NA	NA	NA	NA	NA	NA	NA	NA	NA	NA	NA	NA	NA	NA	NA	NA	NA	NA	NA	NA	NA	NA	NA	NA	NA	NA	NA	NA	NA	NA	NA	NA
NA	perro_22	NA	1/400	NA	granja	NA	NA	NA	NA	NA	NA	NA	NA	NA	NA	NA	NA	NA	NA	NA	NA	NA	NA	NA	NA	NA	NA	NA	NA	NA	NA	NA	NA	NA	NA	NA	NA	NA	NA	NA	NA	NA	NA	NA	NA	NA	NA	NA	NA
NA	perro_18	NA	1/100	NA	granja	NA	NA	NA	NA	NA	NA	NA	NA	NA	NA	NA	NA	NA	NA	NA	NA	NA	NA	NA	NA	NA	NA	NA	NA	NA	NA	NA	NA	NA	NA	NA	NA	NA	NA	NA	NA	NA	NA	NA	NA	NA	NA	NA	NA
NA	perro_10	NA	1/200	NA	granja	NA	NA	NA	NA	NA	NA	NA	NA	NA	NA	NA	NA	NA	NA	NA	NA	NA	NA	NA	NA	NA	NA	NA	NA	NA	NA	NA	NA	NA	NA	NA	NA	NA	NA	NA	NA	NA	NA	NA	NA	NA	NA	NA	NA
NA	perro_14	NA	1/200	NA	granja	NA	NA	NA	NA	NA	NA	NA	NA	NA	NA	NA	NA	NA	NA	NA	NA	NA	NA	NA	NA	NA	NA	NA	NA	NA	NA	NA	NA	NA	NA	NA	NA	NA	NA	NA	NA	NA	NA	NA	NA	NA	NA	NA	NA
NA	perro_13	NA	1/100	NA	granja	NA	NA	NA	NA	NA	NA	NA	NA	NA	NA	NA	NA	NA	NA	NA	NA	NA	NA	NA	NA	NA	NA	NA	NA	NA	NA	NA	NA	NA	NA	NA	NA	NA	NA	NA	NA	NA	NA	NA	NA	NA	NA	NA	NA
NA	perro_09	NA	1/100	NA	granja	NA	NA	NA	NA	NA	NA	NA	NA	NA	NA	NA	NA	NA	NA	NA	NA	NA	NA	NA	NA	NA	NA	NA	NA	NA	NA	NA	NA	NA	NA	NA	NA	NA	NA	NA	NA	NA	NA	NA	NA	NA	NA	NA	NA
NA	perro_19	NA	1/200	NA	granja	NA	NA	NA	NA	NA	NA	NA	NA	NA	NA	NA	NA	NA	NA	NA	NA	NA	NA	NA	NA	NA	NA	NA	NA	NA	NA	NA	NA	NA	NA	NA	NA	NA	NA	NA	NA	NA	NA	NA	NA	NA	NA	NA	NA
NA	perro_14	NA	1/100	NA	granja	NA	NA	NA	NA	NA	NA	NA	NA	NA	NA	NA	NA	NA	NA	NA	NA	NA	NA	NA	NA	NA	NA	NA	NA	NA	NA	NA	NA	NA	NA	NA	NA	NA	NA	NA	NA	NA	NA	NA	NA	NA	NA	NA	NA
NA	perro_13	NA	1/400	NA	granja	NA	NA	NA	NA	NA	NA	NA	NA	NA	NA	NA	NA	NA	NA	NA	NA	NA	NA	NA	NA	NA	NA	NA	NA	NA	NA	NA	NA	NA	NA	NA	NA	NA	NA	NA	NA	NA	NA	NA	NA	NA	NA	NA	NA
NA	perro_10	NA	1/100	NA	granja	NA	NA	NA	NA	NA	NA	NA	NA	NA	NA	NA	NA	NA	NA	NA	NA	NA	NA	NA	NA	NA	NA	NA	NA	NA	NA	NA	NA	NA	NA	NA	NA	NA	NA	NA	NA	NA	NA	NA	NA	NA	NA	NA	NA
NA	perro_22	NA	1/100	NA	granja	NA	NA	NA	NA	NA	NA	NA	NA	NA	NA	NA	NA	NA	NA	NA	NA	NA	NA	NA	NA	NA	NA	NA	NA	NA	NA	NA	NA	NA	NA	NA	NA	NA	NA	NA	NA	NA	NA	NA	NA	NA	NA	NA	NA
NA	perro_19	NA	1/100	NA	granja	NA	NA	NA	NA	NA	NA	NA	NA	NA	NA	NA	NA	NA	NA	NA	NA	NA	NA	NA	NA	NA	NA	NA	NA	NA	NA	NA	NA	NA	NA	NA	NA	NA	NA	NA	NA	NA	NA	NA	NA	NA	NA	NA	NA
1470	19051	227	1/200	19051	murcia	2008-10-29	hembra	0.6	1	1	1	7	Mestizo	Mestizo	Mestizo	mestizo	mestizo	5	a_1,5-7,0	Santa Cruz	0.5	0	0	0.066	0	neg	0	NA	NA	0	0	NA	0	99	0	99	NA	NA	0	99	NA	NA	0	99	1	2	0	0	100
1470	19051	226	1/100	19051	murcia	2008-10-29	hembra	0.6	1	1	1	7	Mestizo	Mestizo	Mestizo	mestizo	mestizo	5	a_1,5-7,0	Santa Cruz	0.5	0	0	0.066	0	neg	0	NA	NA	0	0	NA	0	99	0	99	NA	NA	0	99	NA	NA	0	99	1	2	0	0	100
1467	19037	203	1/200	19037	murcia	2008-10-29	macho	0.6	1	1	1	7	Mestizo	Mestizo	Mestizo	mestizo	mestizo	6	a_1,5-7,0	Javalí Viejo	0.4	0	0	0.054	0	neg	0	NA	NA	0	0	NA	0	99	0	99	NA	NA	NA	NA	0	99	0	99	1	2	0	0	100
1467	19037	202	1/100	19037	murcia	2008-10-29	macho	0.6	1	1	1	7	Mestizo	Mestizo	Mestizo	mestizo	mestizo	6	a_1,5-7,0	Javalí Viejo	0.4	0	0	0.054	0	neg	0	NA	NA	0	0	NA	0	99	0	99	NA	NA	NA	NA	0	99	0	99	1	2	0	0	100
1529	23725	247	1/200	SU5	murcia	2010-06-02	hembra	2	2	2	2	24	NA	NA	NA	NA	NA	20	c_15,2-27,0	Los Martínez del Puer	0.414	0	0	0.073	0	neg	0	NA	NA	0	0	NA	0	99	0	99	NA	NA	0	99	0	99	0	99	1	3	0	0	100
1529	23725	246	1/100	SU5	murcia	2010-06-02	hembra	2	2	2	2	24	NA	NA	NA	NA	NA	20	c_15,2-27,0	Los Martínez del Puer	0.414	0	0	0.073	0	neg	0	NA	NA	0	0	NA	0	99	0	99	NA	NA	0	99	0	99	0	99	1	3	0	0	100
1477	19160	181	1/200	19160	murcia	2008-11-04	macho	2.5	3	3	3	30	Caniche	Caniche	Francés	puro extranjero	puro extranjero	8	b_7,1-15,0	Los Garres	0.5	0	0	0.082	0	neg	0	NA	NA	0	0	NA	0	99	0	99	NA	NA	0	99	0	99	0	99	1	3	0	0	100
1528	23653	225	1/200	SU2	murcia	2010-06-02	hembra	2.5	3	3	3	30	Mestizo	Mestizo	Mestizo	mestizo	mestizo	5	a_1,5-7,0	Aljucer	0.374	0	0	0.05	0	neg	0	NA	NA	0	0	NA	0	99	0	99	NA	NA	0	99	0	99	0	99	1	3	0	0	100
1477	19160	180	1/100	19160	murcia	2008-11-04	macho	2.5	3	3	3	30	Caniche	Caniche	Francés	puro extranjero	puro extranjero	8	b_7,1-15,0	Los Garres	0.5	0	0	0.082	0	neg	0	NA	NA	0	0	NA	0	99	0	99	NA	NA	0	99	0	99	0	99	1	3	0	0	100
1528	23653	224	1/100	SU2	murcia	2010-06-02	hembra	2.5	3	3	3	30	Mestizo	Mestizo	Mestizo	mestizo	mestizo	5	a_1,5-7,0	Aljucer	0.374	0	0	0.05	0	neg	0	NA	NA	0	0	NA	0	99	0	99	NA	NA	0	99	0	99	0	99	1	3	0	0	100
1539	23874	229	1/200	SU12	murcia	2010-06-07	macho	3	3	3	3	36	Pastor Alemán	Pastor Alemán	Alemán	puro extranjero	puro extranjero	25	c_15,2-27,0	Alberca	0.736	0	0	0.114	0	dud	0	NA	NA	0	0	NA	0	99	0	99	NA	NA	0	99	0	99	0	99	1	3	0	0	100
1533	23845	197	1/200	SU4	murcia	2010-06-02	macho	3	3	3	3	36	Mestizo	Mestizo	Mestizo	mestizo	mestizo	NA	NA	Rincón de Beniscornia	0.567	0	0	0.094	0	neg	0	NA	NA	0	0	NA	0	99	0	99	NA	NA	0	99	0	99	0	99	1	3	0	0	100
1539	23874	228	1/100	SU12	murcia	2010-06-07	macho	3	3	3	3	36	Pastor Alemán	Pastor Alemán	Alemán	puro extranjero	puro extranjero	25	c_15,2-27,0	Alberca	0.736	0	0	0.114	0	dud	0	NA	NA	0	0	NA	0	99	0	99	NA	NA	0	99	0	99	0	99	1	3	0	0	100
1533	23845	196	1/100	SU4	murcia	2010-06-02	macho	3	3	3	3	36	Mestizo	Mestizo	Mestizo	mestizo	mestizo	NA	NA	Rincón de Beniscornia	0.567	0	0	0.094	0	neg	0	NA	NA	0	0	NA	0	99	0	99	NA	NA	0	99	0	99	0	99	1	3	0	0	100
1471	19052	245	1/200	19052	murcia	2008-10-29	hembra	4	4	4	44	48	Mestizo	Mestizo	Mestizo	mestizo	mestizo	3	a_1,5-7,0	Santa Cruz	0.5	0	0	0.092	0	neg	0	NA	NA	0	0	NA	0	99	0	99	NA	NA	NA	NA	0	99	NA	NA	1	1	0	0	0
1471	19052	244	1/100	19052	murcia	2008-10-29	hembra	4	4	4	44	48	Mestizo	Mestizo	Mestizo	mestizo	mestizo	3	a_1,5-7,0	Santa Cruz	0.5	0	0	0.092	0	neg	0	NA	NA	0	0	NA	0	99	0	99	NA	NA	NA	NA	0	99	NA	NA	1	1	0	0	0
1534	24260	173	1/200	SU3	murcia	2010-06-02	macho	7	7	7	44	84	Pastor Alemán	Pastor Alemán	Alemán	puro extranjero	puro extranjero	30	d_27,5-73,0	El Raal	0.285	0	0	0.131	0	neg	0	NA	NA	0	0	NA	0	99	0	99	NA	NA	0	99	0	99	0	99	1	3	0	0	100
1534	24260	172	1/100	SU3	murcia	2010-06-02	macho	7	7	7	44	84	Pastor Alemán	Pastor Alemán	Alemán	puro extranjero	puro extranjero	30	d_27,5-73,0	El Raal	0.285	0	0	0.131	0	neg	0	NA	NA	0	0	NA	0	99	0	99	NA	NA	0	99	0	99	0	99	1	3	0	0	100
1535	24266	179	1/200	SU7	murcia	2010-06-02	macho	8	8	8	44	96	Mestizo	Mestizo	Mestizo	mestizo	mestizo	8	b_7,1-15,0	Churra	0.185	0	0	0.134	0	neg	0	NA	NA	0	0	NA	0	99	0	99	NA	NA	0	99	0	99	0	99	1	3	0	0	100
1535	24266	178	1/100	SU7	murcia	2010-06-02	macho	8	8	8	44	96	Mestizo	Mestizo	Mestizo	mestizo	mestizo	8	b_7,1-15,0	Churra	0.185	0	0	0.134	0	neg	0	NA	NA	0	0	NA	0	99	0	99	NA	NA	0	99	0	99	0	99	1	3	0	0	100
1472	19055	249	1/200	19055	murcia	2008-10-29	macho	11	11	111	44	132	Caniche	Caniche	Francés	puro extranjero	puro extranjero	8	b_7,1-15,0	El Palmar	0.3	0	0	0.297	0	neg	0	NA	NA	0	0	NA	0	99	0	99	NA	NA	NA	NA	0	99	0	99	1	2	0	0	100
1472	19055	248	1/100	19055	murcia	2008-10-29	macho	11	11	111	44	132	Caniche	Caniche	Francés	puro extranjero	puro extranjero	8	b_7,1-15,0	El Palmar	0.3	0	0	0.297	0	neg	0	NA	NA	0	0	NA	0	99	0	99	NA	NA	NA	NA	0	99	0	99	1	2	0	0	100
NA	1939	205	1/200	1939	murcia	NA	NA	NA	NA	NA	NA	NA	NA	NA	NA	NA	NA	NA	NA	NA	NA	NA	NA	NA	NA	neg	NA	NA	NA	NA	NA	NA	NA	NA	NA	NA	NA	NA	NA	NA	NA	NA	NA	NA	NA	NA	NA	NA	NA
NA	1939	204	1/100	1939	murcia	NA	NA	NA	NA	NA	NA	NA	NA	NA	NA	NA	NA	NA	NA	NA	NA	NA	NA	NA	NA	neg	NA	NA	NA	NA	NA	NA	NA	NA	NA	NA	NA	NA	NA	NA	NA	NA	NA	NA	NA	NA	NA	NA	NA
1485	19197	253	1/200	19197_3	murcia	2008-11-10	NA	0.4	0.25	1	1	5	Mestizo	Mestizo	Mestizo	mestizo	mestizo	4	a_1,5-7,0	Beniajan	0.5	0	0	0.044	0	neg	0	NA	NA	0	0	NA	0	99	0	99	NA	NA	0	99	1	38	1	34	1	3	1	1	33
1485	19197	252	1/100	19197_3	murcia	2008-11-10	NA	0.4	0.25	1	1	5	Mestizo	Mestizo	Mestizo	mestizo	mestizo	4	a_1,5-7,0	Beniajan	0.5	0	0	0.044	0	neg	0	NA	NA	0	0	NA	0	99	0	99	NA	NA	0	99	1	38	1	34	1	3	1	1	33
1570	25421	193	1/200	PL45	murcia	2010-10-06	macho	1	1	1	1	12	Fox Terrier	Fox Terrier	Inglés	puro extranjero	puro extranjero	7.5	b_7,1-15,0	Santiago el Mayor	0.944	2	1	0.084	0	neg	0	NA	NA	2	1	NA	0	99	1	99	0	99	1	33	1	35	0	99	1	3	2	1	67
1441	19697	187	1/200	19697_2	murcia	2008-10-15	hembra	1	1	1	1	12	Mestizo	Mestizo	Mestizo	mestizo	mestizo	5	a_1,5-7,0	Sangonera	0.3	0	0	0.168	0	neg	0	NA	NA	0	0	NA	0	99	0	99	NA	NA	1	40	0	99	NA	NA	1	2	1	1	50
1443	19873	177	1/200	19873_2	murcia	2008-10-15	macho	1	1	1	1	12	Mestizo	Mestizo	Mestizo	mestizo	mestizo	10	b_7,1-15,0	Soto de la Vega	0.2	0	0	0.117	0	neg	0	NA	NA	0	0	NA	0	99	0	99	NA	NA	1	36	1	34	NA	NA	1	2	2	1	100
1570	25421	192	1/100	PL45	murcia	2010-10-06	macho	1	1	1	1	12	Fox Terrier	Fox Terrier	Inglés	puro extranjero	puro extranjero	7.5	b_7,1-15,0	Santiago el Mayor	0.944	2	1	0.084	0	neg	0	NA	NA	2	1	NA	0	99	1	99	0	99	1	33	1	35	0	99	1	3	2	1	67
1443	19873	176	1/100	19873_2	murcia	2008-10-15	macho	1	1	1	1	12	Mestizo	Mestizo	Mestizo	mestizo	mestizo	10	b_7,1-15,0	Soto de la Vega	0.2	0	0	0.117	0	neg	0	NA	NA	0	0	NA	0	99	0	99	NA	NA	1	36	1	34	NA	NA	1	2	2	1	100
1441	19697	186	1/100	19697_2	murcia	2008-10-15	hembra	1	1	1	1	12	Mestizo	Mestizo	Mestizo	mestizo	mestizo	5	a_1,5-7,0	Sangonera	0.3	0	0	0.168	0	neg	0	NA	NA	0	0	NA	0	99	0	99	NA	NA	1	40	0	99	NA	NA	1	2	1	1	50
1476	19157	207	1/200	19157_1	murcia	2008-11-04	hembra	1	1	1	1	12	Galgo	Galgo	Español	puro español	puro español	25	c_15,2-27,0	Sangonera	0.8	0	0	0.109	0	neg	0	NA	NA	0	0	NA	0	99	0	99	NA	NA	1	37	NA	NA	NA	NA	1	1	1	1	100
1440	19695	255	1/200	19695_1	murcia	2008-10-15	hembra	1	1	1	1	12	Mestizo	Mestizo	Mestizo	mestizo	mestizo	9	b_7,1-15,0	Alquerias	0.7	0	0	0.149	0	neg	0	NA	NA	0	0	NA	0	99	0	99	NA	NA	NA	NA	1	25	NA	NA	1	1	1	1	100
1440	19695	254	1/100	19695_1	murcia	2008-10-15	hembra	1	1	1	1	12	Mestizo	Mestizo	Mestizo	mestizo	mestizo	9	b_7,1-15,0	Alquerias	0.7	0	0	0.149	0	neg	0	NA	NA	0	0	NA	0	99	0	99	NA	NA	NA	NA	1	25	NA	NA	1	1	1	1	100
1476	19157	206	1/100	19157_1	murcia	2008-11-04	hembra	1	1	1	1	12	Galgo	Galgo	Español	puro español	puro español	25	c_15,2-27,0	Sangonera	0.8	0	0	0.109	0	neg	0	NA	NA	0	0	NA	0	99	0	99	NA	NA	1	37	NA	NA	NA	NA	1	1	1	1	100
1451	19007	243	1/200	19007_2	murcia	2008-10-22	macho	1.5	2	2	2	18	Mestizo	Mestizo	Mestizo	mestizo	mestizo	7	a_1,5-7,0	Beniajan	0.6	0	0	0.085	0	neg	0	NA	NA	0	0	NA	0	99	0	99	NA	NA	1	37	1	37	NA	NA	1	2	1	1	50
1448	19924	201	1/200	19924_3	murcia	2008-10-15	macho	1.5	2	2	2	18	Mestizo	Mestizo	Mestizo	mestizo	mestizo	6	a_1,5-7,0	Nonduermas	0.6	0	0	0.095	0	neg	0	NA	NA	0	0	NA	0	99	0	99	NA	NA	1	34	1	32	0	99	1	3	2	1	67
1448	19924	200	1/100	19924_3	murcia	2008-10-15	macho	1.5	2	2	2	18	Mestizo	Mestizo	Mestizo	mestizo	mestizo	6	a_1,5-7,0	Nonduermas	0.6	0	0	0.095	0	neg	0	NA	NA	0	0	NA	0	99	0	99	NA	NA	1	34	1	32	0	99	1	3	2	1	67
1481	19071	251	1/200	19071_3	murcia	2008-11-10	macho	1.5	2	2	2	18	Mestizo	Mestizo	Mestizo	mestizo	mestizo	18	c_15,2-27,0	Sangonera	0.7	0	0	0.183	0	neg	0	NA	NA	0	0	NA	0	99	0	99	NA	NA	1	31	1	32	1	35	1	3	3	1	100
1532	23842	195	1/200	PL1	murcia	2010-06-02	macho	1.5	2	2	2	18	Pastor Alemán	Pastor Alemán	Alemán	puro extranjero	puro extranjero	35	d_27,5-73,0	Casillas	1.367	1	1	0.18	0	neg	0	NA	NA	1	1	NA	0	99	0	99	NA	NA	1	32	1	30	0	99	1	3	2	1	67
1565	25390	239	1/200	PL38	murcia	2010-10-01	hembra	1.5	2	2	2	18	Pittbull	Pittbull	Inglés	puro extranjero	puro extranjero	20	c_15,2-27,0	Zeneta	1.419	1	1	0.195	0	neg	0	NA	NA	1	1	NA	0	99	0	99	1	33	1	31	1	28	1	37	1	3	3	1	100
1451	19007	242	1/100	19007_2	murcia	2008-10-22	macho	1.5	2	2	2	18	Mestizo	Mestizo	Mestizo	mestizo	mestizo	7	a_1,5-7,0	Beniajan	0.6	0	0	0.085	0	neg	0	NA	NA	0	0	NA	0	99	0	99	NA	NA	1	37	1	37	NA	NA	1	2	1	1	50
1481	19071	250	1/100	19071_3	murcia	2008-11-10	macho	1.5	2	2	2	18	Mestizo	Mestizo	Mestizo	mestizo	mestizo	18	c_15,2-27,0	Sangonera	0.7	0	0	0.183	0	neg	0	NA	NA	0	0	NA	0	99	0	99	NA	NA	1	31	1	32	1	35	1	3	3	1	100
1532	23842	194	1/100	PL1	murcia	2010-06-02	macho	1.5	2	2	2	18	Pastor Alemán	Pastor Alemán	Alemán	puro extranjero	puro extranjero	35	d_27,5-73,0	Casillas	1.367	1	1	0.18	0	neg	0	NA	NA	1	1	NA	0	99	0	99	NA	NA	1	32	1	30	0	99	1	3	2	1	67
1565	25390	238	1/100	PL38	murcia	2010-10-01	hembra	1.5	2	2	2	18	Pittbull	Pittbull	Inglés	puro extranjero	puro extranjero	20	c_15,2-27,0	Zeneta	1.419	1	1	0.195	0	neg	0	NA	NA	1	1	NA	0	99	0	99	1	33	1	31	1	28	1	37	1	3	3	1	100
1463	19030	175	1/200	19030_2	murcia	2008-10-29	macho	1.8	2	2	2	22	Cruce de P. Alemán	Cruce de P. Alemán	Cruce alemán	cruce extranjero	mestizo	25	c_15,2-27,0	Sangonera	1.4	1	1	0.459	1	pos	1	NA	NA	1	1	NA	0	99	0	99	NA	NA	1	36	NA	NA	0	99	1	2	1	1	50
1463	19030	174	1/100	19030_2	murcia	2008-10-29	macho	1.8	2	2	2	22	Cruce de P. Alemán	Cruce de P. Alemán	Cruce alemán	cruce extranjero	mestizo	25	c_15,2-27,0	Sangonera	1.4	1	1	0.459	1	pos	1	NA	NA	1	1	NA	0	99	0	99	NA	NA	1	36	NA	NA	0	99	1	2	1	1	50
1447	19921	263	1/200	19921_2	murcia	2008-10-15	macho	1.8	2	2	2	22	Mastín	Mastín	Español	puro español	puro español	35	d_27,5-73,0	Javalí Viejo	1.2	1	1	0.976	1	pos	1	NA	NA	1	1	1	0	99	0	99	NA	NA	1	19	1	20	NA	NA	1	2	2	1	100
1447	19921	262	1/100	19921_2	murcia	2008-10-15	macho	1.8	2	2	2	22	Mastín	Mastín	Español	puro español	puro español	35	d_27,5-73,0	Javalí Viejo	1.2	1	1	0.976	1	pos	1	NA	NA	1	1	1	0	99	0	99	NA	NA	1	19	1	20	NA	NA	1	2	2	1	100
1442	19872	211	1/200	19872_1	murcia	2008-10-15	macho	2	2	2	2	24	Mestizo	Mestizo	Mestizo	mestizo	mestizo	8	b_7,1-15,0	Soto de la Vega	0.7	0	0	0.123	0	neg	0	NA	NA	0	0	NA	NA	NA	0	99	NA	NA	NA	NA	1	36	NA	NA	1	1	1	1	100
1445	19913	235	1/200	19913_3	murcia	2008-10-15	hembra	2	2	2	2	24	Mestizo	Mestizo	Mestizo	mestizo	mestizo	5	a_1,5-7,0	Beniajan	0.8	0	0	0.111	0	neg	0	NA	NA	0	0	NA	0	99	0	99	NA	NA	1	35	1	40	1	35	1	3	3	1	100
1561	25334	191	1/200	SU39	murcia	2010-10-01	hembra	2	2	2	2	24	Mestizo	Mestizo	Mestizo	mestizo	mestizo	15	b_7,1-15,0	Barrio el Progreso	4.548	1	1	2.607	1	pos	1	NA	NA	1	1	NA	1	29	1	32	1	13	1	15	1	17	1	17	1	3	3	1	100
1487	19200	209	1/200	19200_3	murcia	2008-11-10	hembra	2	2	2	2	24	Pastor Alemán	Pastor Alemán	Alemán	puro extranjero	puro extranjero	20	c_15,2-27,0	La Albatalia	0.5	0	0	0.108	0	neg	0	NA	NA	0	0	NA	0	99	0	99	NA	NA	1	35	1	36	1	31	1	3	3	1	100
1482	19072	183	1/200	19072_3	murcia	2008-11-10	macho	2	2	2	2	24	Mestizo	Mestizo	Mestizo	mestizo	mestizo	12	b_7,1-15,0	Churra	0.7	0	0	0.099	0	neg	0	NA	NA	0	0	NA	0	99	0	99	NA	NA	1	35	1	33	1	27	1	3	3	1	100
1487	19200	208	1/100	19200_3	murcia	2008-11-10	hembra	2	2	2	2	24	Pastor Alemán	Pastor Alemán	Alemán	puro extranjero	puro extranjero	20	c_15,2-27,0	La Albatalia	0.5	0	0	0.108	0	neg	0	NA	NA	0	0	NA	0	99	0	99	NA	NA	1	35	1	36	1	31	1	3	3	1	100
1445	19913	234	1/100	19913_3	murcia	2008-10-15	hembra	2	2	2	2	24	Mestizo	Mestizo	Mestizo	mestizo	mestizo	5	a_1,5-7,0	Beniajan	0.8	0	0	0.111	0	neg	0	NA	NA	0	0	NA	0	99	0	99	NA	NA	1	35	1	40	1	35	1	3	3	1	100
1442	19872	210	1/100	19872_1	murcia	2008-10-15	macho	2	2	2	2	24	Mestizo	Mestizo	Mestizo	mestizo	mestizo	8	b_7,1-15,0	Soto de la Vega	0.7	0	0	0.123	0	neg	0	NA	NA	0	0	NA	NA	NA	0	99	NA	NA	NA	NA	1	36	NA	NA	1	1	1	1	100
1561	25334	190	1/100	SU39	murcia	2010-10-01	hembra	2	2	2	2	24	Mestizo	Mestizo	Mestizo	mestizo	mestizo	15	b_7,1-15,0	Barrio el Progreso	4.548	1	1	2.607	1	pos	1	NA	NA	1	1	NA	1	29	1	32	1	13	1	15	1	17	1	17	1	3	3	1	100
1461	19974	189	1/200	19974_3	murcia	2008-10-22	macho	2	2	2	2	24	Pastor Alemán	Pastor Alemán	Alemán	puro extranjero	puro extranjero	40	d_27,5-73,0	Cabezo De Torres	0.7	0	0	0.146	0	neg	0	NA	NA	0	0	NA	0	99	0	99	NA	NA	0	99	1	35	0	99	1	3	1	1	33
1482	19072	182	1/100	19072_3	murcia	2008-11-10	macho	2	2	2	2	24	Mestizo	Mestizo	Mestizo	mestizo	mestizo	12	b_7,1-15,0	Churra	0.7	0	0	0.099	0	neg	0	NA	NA	0	0	NA	0	99	0	99	NA	NA	1	35	1	33	1	27	1	3	3	1	100
1548	23921	237	1/200	SU20	murcia	2010-06-14	hembra	2	2	2	2	24	Mestizo	Mestizo	Mestizo	mestizo	mestizo	20	c_15,2-27,0	Javalí Viejo	6.284	1	1	1.684	1	pos	1	NA	NA	1	1	NA	1	28	1	29	NA	NA	1	26	1	26	1	30	1	3	3	1	100
1461	19974	188	1/100	19974_3	murcia	2008-10-22	macho	2	2	2	2	24	Pastor Alemán	Pastor Alemán	Alemán	puro extranjero	puro extranjero	40	d_27,5-73,0	Cabezo De Torres	0.7	0	0	0.146	0	neg	0	NA	NA	0	0	NA	0	99	0	99	NA	NA	0	99	1	35	0	99	1	3	1	1	33
1548	23921	236	1/100	SU20	murcia	2010-06-14	hembra	2	2	2	2	24	Mestizo	Mestizo	Mestizo	mestizo	mestizo	20	c_15,2-27,0	Javalí Viejo	6.284	1	1	1.684	1	pos	1	NA	NA	1	1	NA	1	28	1	29	NA	NA	1	26	1	26	1	30	1	3	3	1	100
1486	19198	185	1/200	19198_3	murcia	2008-11-10	macho	3	3	3	3	36	Mestizo	Mestizo	Mestizo	mestizo	mestizo	30	d_27,5-73,0	Torreaguera	0.7	0	0	0.122	0	neg	0	NA	NA	0	0	NA	0	99	0	99	NA	NA	1	35	1	37	1	38	1	3	3	1	100
1547	23919	213	1/200	SU17	murcia	2010-06-14	macho	3	3	3	3	36	Cruce Bulldog	Cruce Bulldog	Cruce inglés	cruce extranjero	mestizo	40	d_27,5-73,0	Aljucer	3.364	1	1	0.699	1	pos	1	NA	NA	1	1	NA	0	99	0	99	NA	NA	0	99	1	32	0	99	1	3	1	1	33
1446	19916	257	1/200	19916_2	murcia	2008-10-15	hembra	3	3	3	3	36	Mestizo	Mestizo	Mestizo	mestizo	mestizo	12	b_7,1-15,0	Baños y Mendigo	0.8	0	0	0.196	0	neg	0	NA	NA	0	0	0	0	99	0	99	NA	NA	0	99	1	35	NA	NA	1	2	1	1	50
1446	19916	256	1/100	19916_2	murcia	2008-10-15	hembra	3	3	3	3	36	Mestizo	Mestizo	Mestizo	mestizo	mestizo	12	b_7,1-15,0	Baños y Mendigo	0.8	0	0	0.196	0	neg	0	NA	NA	0	0	0	0	99	0	99	NA	NA	0	99	1	35	NA	NA	1	2	1	1	50
1486	19198	184	1/100	19198_3	murcia	2008-11-10	macho	3	3	3	3	36	Mestizo	Mestizo	Mestizo	mestizo	mestizo	30	d_27,5-73,0	Torreaguera	0.7	0	0	0.122	0	neg	0	NA	NA	0	0	NA	0	99	0	99	NA	NA	1	35	1	37	1	38	1	3	3	1	100
1547	23919	212	1/100	SU17	murcia	2010-06-14	macho	3	3	3	3	36	Cruce Bulldog	Cruce Bulldog	Cruce inglés	cruce extranjero	mestizo	40	d_27,5-73,0	Aljucer	3.364	1	1	0.699	1	pos	1	NA	NA	1	1	NA	0	99	0	99	NA	NA	0	99	1	32	0	99	1	3	1	1	33
1455	19700	241	1/200	19700_3	murcia	2008-10-22	hembra	3	3	3	3	36	Husky	Husky	Esquimal	puro extranjero	puro extranjero	20	c_15,2-27,0	Beniajan	1.2	1	1	2.683	1	pos	1	NA	NA	1	1	1	1	33	0	99	NA	NA	1	20	1	22	1	21	1	3	3	1	100
1455	19700	240	1/100	19700_3	murcia	2008-10-22	hembra	3	3	3	3	36	Husky	Husky	Esquimal	puro extranjero	puro extranjero	20	c_15,2-27,0	Beniajan	1.2	1	1	2.683	1	pos	1	NA	NA	1	1	1	1	33	0	99	NA	NA	1	20	1	22	1	21	1	3	3	1	100
1479	19201	233	1/200	19201_2	murcia	2008-11-04	macho	4	4	4	44	48	Mestizo	Mestizo	Mestizo	mestizo	mestizo	10	b_7,1-15,0	Llano de Brujas	0.7	0	0	0.117	0	neg	0	NA	NA	0	0	NA	0	99	0	99	NA	NA	0	99	1	35	NA	NA	1	2	1	1	50
1479	19201	232	1/100	19201_2	murcia	2008-11-04	macho	4	4	4	44	48	Mestizo	Mestizo	Mestizo	mestizo	mestizo	10	b_7,1-15,0	Llano de Brujas	0.7	0	0	0.117	0	neg	0	NA	NA	0	0	NA	0	99	0	99	NA	NA	0	99	1	35	NA	NA	1	2	1	1	50
1531	23833	219	1/200	PL6	murcia	2010-06-02	hembra	5	5	5	44	60	Pastor Alemán	Pastor Alemán	Alemán	puro extranjero	puro extranjero	28	d_27,5-73,0	San Jose de	0.582	0	0	0.228	0	dud	0	NA	NA	0	0	NA	0	99	0	99	NA	NA	0	99	1	38	0	99	1	3	1	1	33
1531	23833	218	1/100	PL6	murcia	2010-06-02	hembra	5	5	5	44	60	Pastor Alemán	Pastor Alemán	Alemán	puro extranjero	puro extranjero	28	d_27,5-73,0	San Jose de	0.582	0	0	0.228	0	dud	0	NA	NA	0	0	NA	0	99	0	99	NA	NA	0	99	1	38	0	99	1	3	1	1	33
1464	19034	199	1/200	19034_2	murcia	2008-10-29	hembra	6	6	6	44	72	Mestizo	Mestizo	Mestizo	mestizo	mestizo	8	b_7,1-15,0	Javalí Viejo	1.3	1	1	0.196	0	neg	0	NA	NA	1	1	NA	0	99	0	99	NA	NA	1	25	1	33	NA	NA	1	2	2	1	100
1464	19034	198	1/100	19034_2	murcia	2008-10-29	hembra	6	6	6	44	72	Mestizo	Mestizo	Mestizo	mestizo	mestizo	8	b_7,1-15,0	Javalí Viejo	1.3	1	1	0.196	0	neg	0	NA	NA	1	1	NA	0	99	0	99	NA	NA	1	25	1	33	NA	NA	1	2	2	1	100
1483	19194	231	1/200	19194_2	murcia	2008-11-10	macho	6	6	6	44	72	Mestizo	Mestizo	Mestizo	mestizo	mestizo	8	b_7,1-15,0	La Alberca	0.6	0	0	0.232	0	neg	0	NA	NA	0	0	NA	0	99	0	99	NA	NA	1	32	NA	NA	1	28	1	2	2	1	100
1483	19194	230	1/100	19194_2	murcia	2008-11-10	macho	6	6	6	44	72	Mestizo	Mestizo	Mestizo	mestizo	mestizo	8	b_7,1-15,0	La Alberca	0.6	0	0	0.232	0	neg	0	NA	NA	0	0	NA	0	99	0	99	NA	NA	1	32	NA	NA	1	28	1	2	2	1	100
1554	25303	259	1/200	SU30	murcia	2010-09-22	hembra	7	7	7	44	84	Mestizo	Mestizo	Mestizo	mestizo	mestizo	3	a_1,5-7,0	Cobatillas	3.925	1	1	0.878	1	pos	1	NA	NA	1	1	NA	1	31	1	30	NA	NA	1	22	1	28	1	32	1	3	3	1	100
1554	25303	258	1/100	SU30	murcia	2010-09-22	hembra	7	7	7	44	84	Mestizo	Mestizo	Mestizo	mestizo	mestizo	3	a_1,5-7,0	Cobatillas	3.925	1	1	0.878	1	pos	1	NA	NA	1	1	NA	1	31	1	30	NA	NA	1	22	1	28	1	32	1	3	3	1	100
1552	25212	221	1/200	SU29	murcia	2010-09-22	hembra	12	12	111	44	144	Mestizo	Mestizo	Mestizo	mestizo	mestizo	23	c_15,2-27,0	Albatalia	2.516	1	1	0.953	1	pos	1	NA	NA	1	1	NA	0	99	0	99	NA	NA	1	26	1	28	1	31	1	3	3	1	100
1552	25212	220	1/100	SU29	murcia	2010-09-22	hembra	12	12	111	44	144	Mestizo	Mestizo	Mestizo	mestizo	mestizo	23	c_15,2-27,0	Albatalia	2.516	1	1	0.953	1	pos	1	NA	NA	1	1	NA	0	99	0	99	NA	NA	1	26	1	28	1	31	1	3	3	1	100
1560	24994	215	1/200	PL36	murcia	2010-10-01	hembra	14	14	111	44	168	Pastor Alemán	Pastor Alemán	Alemán	puro extranjero	puro extranjero	25	c_15,2-27,0	Los Ramos	2.349	1	1	0.186	0	neg	0	NA	NA	1	1	NA	0	99	0	99	0	99	0	99	0	99	1	33	1	3	1	1	33
1560	24994	214	1/100	PL36	murcia	2010-10-01	hembra	14	14	111	44	168	Pastor Alemán	Pastor Alemán	Alemán	puro extranjero	puro extranjero	25	c_15,2-27,0	Los Ramos	2.349	1	1	0.186	0	neg	0	NA	NA	1	1	NA	0	99	0	99	0	99	0	99	0	99	1	33	1	3	1	1	33
1474	19044	223	1/200	19044_3	murcia	2008-11-04	macho	15	15	111	44	180	Pointer	Pointer	Inglés	puro extranjero	puro extranjero	25	c_15,2-27,0	Sucina	0.4	0	0	0.12	0	neg	0	NA	NA	0	0	NA	0	99	0	99	NA	NA	1	37	0	99	0	99	1	3	1	1	33
1474	19044	222	1/100	19044_3	murcia	2008-11-04	macho	15	15	111	44	180	Pointer	Pointer	Inglés	puro extranjero	puro extranjero	25	c_15,2-27,0	Sucina	0.4	0	0	0.12	0	neg	0	NA	NA	0	0	NA	0	99	0	99	NA	NA	1	37	0	99	0	99	1	3	1	1	33
1480	19205	217	1/200	19205_3	murcia	2008-11-04	macho	NA	NA	NA	NA	NA	Cruce de P. Alemán	Cruce de P. Alemán	Cruce alemán	cruce extranjero	mestizo	NA	NA	La Alberca	0.8	0	0	NA	1	pos	1	NA	NA	1	1	NA	1	36	0	99	NA	NA	1	25	1	25	1	22	1	3	3	1	100
1480	19205	216	1/100	19205_3	murcia	2008-11-04	macho	NA	NA	NA	NA	NA	Cruce de P. Alemán	Cruce de P. Alemán	Cruce alemán	cruce extranjero	mestizo	NA	NA	La Alberca	0.8	0	0	NA	1	pos	1	NA	NA	1	1	NA	1	36	0	99	NA	NA	1	25	1	25	1	22	1	3	3	1	100
[truncated: 26 more columns]
